# Supplementary material for: In silico clustering of Salmonella global gene expression data reveals novel genes co-regulated with the SPI-1 virulence genes through HilD
Source: Sci Rep. 2016 Nov 25;6:37858. doi: 10.1038/srep37858 (PMC5122947; doi:10.1038/srep37858)
Supplement: Supplementary File 1 [file srep37858-s1.xls]

## Sheet: Table S1
Supplementary File 1
In silico clustering of Salmonella global gene expression data reveals novel genes co-regulated with the SPI-1 virulence genes through HilD
Irma Martínez-Flores, Deyanira Pérez-Morales, Mishael Sánchez-Pérez, Claudia C. Paredes, Julio Collado-Vides, Heladia Salgado and Víctor H. Bustamante
Table S1. Clustering frequencies for the co-expressed genes obtained by using SPI-1 genes as the bait
Genes	Genomic position	Island	Order	sprB	hilC	orgC	prgK	prgJ	prgI	prgH	hilD	hilA	iagB	sicP	sipD	sipC	sipB	spaT	spaS	spaR	spaQ	spaP	invJ	invI	invA	invE	invF	invH
sprB	3033543	SPI-1	1	24	24	24	24	0	24	0	24	24	24	24	24	24	24	24	24	24	24	24	24	24	24	24	24	24
hilC	3034683	SPI-1	2	22	22	22	22	0	22	0	22	22	22	22	22	22	22	22	0	22	0	22	22	22	22	22	22	22
orgC	3035915	SPI-1	3	23	23	23	0	0	23	0	23	23	23	23	23	23	23	23	23	23	23	23	23	23	23	23	23	23
prgK	3037572	SPI-1	4	9	9	0	9	0	0	0	0	0	9	0	0	0	0	0	0	0	0	9	9	0	9	0	9	9
prgJ	3038327	SPI-1	5	0	0	0	0	3	0	0	0	0	0	0	0	3	3	0	0	0	0	0	0	0	0	0	0	0
prgI	3038651	SPI-1	6	0	0	5	0	0	5	0	5	0	0	0	0	0	5	0	0	0	0	0	0	5	0	0	0	0
prgH	3038918	SPI-1	7	12	0	12	0	0	0	12	12	0	12	12	12	0	0	0	0	0	0	0	12	0	12	0	12	12
hilD	3040412	SPI-1	8	18	0	18	18	0	18	0	18	18	18	0	18	18	18	18	0	0	0	18	18	18	18	18	18	18
hilA	3042432	SPI-1	9	24	24	24	24	0	24	0	24	24	24	24	24	24	24	24	24	24	24	24	24	24	24	24	24	24
iagB	3044111	SPI-1	10	24	24	24	24	0	24	24	24	24	24	24	24	0	24	24	24	24	24	24	24	24	24	24	24	24
sicP	3046265	SPI-1	11	25	25	25	25	0	25	25	25	25	25	25	25	25	25	25	25	25	25	25	25	25	25	25	25	25
sipD	3049331	SPI-1	12	24	24	24	24	0	24	0	24	24	24	24	24	24	24	24	24	24	24	24	24	24	24	24	24	24
sipC	3050433	SPI-1	13	21	21	21	0	21	0	0	21	21	21	21	21	21	21	21	0	21	0	21	21	21	21	21	21	21
sipB	3051690	SPI-1	14	23	23	23	23	0	23	0	23	23	23	23	23	23	23	23	23	23	0	23	23	23	23	23	23	23
spaT	3053474	SPI-1	15	23	23	23	0	0	23	0	23	23	23	23	23	23	23	23	23	23	23	23	23	23	23	23	23	23
spaS	3054109	SPI-1	16	23	23	23	23	0	23	0	23	23	23	23	23	0	23	23	23	23	23	23	23	23	23	23	23	23
spaR	3055166	SPI-1	17	21	21	21	0	0	0	0	21	21	21	21	21	0	21	21	21	21	21	21	21	21	21	21	21	21
spaQ	3055961	SPI-1	18	16	0	16	16	0	0	0	16	16	16	0	0	0	0	16	16	16	16	0	16	16	16	16	16	16
spaP	3056247	SPI-1	19	24	24	24	24	0	24	0	24	24	24	24	24	24	24	24	24	24	24	24	24	24	24	24	24	24
invJ	3057822	SPI-1	20	24	24	24	24	0	24	0	24	24	24	24	24	24	24	24	24	24	24	24	24	24	24	24	24	24
invI	3058832	SPI-1	21	24	24	24	24	0	24	0	24	24	24	24	24	24	24	24	24	24	24	24	24	24	24	24	24	24
invA	3060976	SPI-1	22	23	23	23	23	0	23	0	23	23	23	23	23	0	23	23	23	23	23	23	23	23	23	23	23	23
invE	3063058	SPI-1	23	24	24	24	24	0	24	0	24	24	24	24	24	24	24	24	24	24	24	24	24	24	24	24	24	24
invF	3065858	SPI-1	24	24	24	24	24	0	24	0	24	24	24	24	24	24	24	24	24	24	24	24	24	24	24	24	24	24
invH	3066965	SPI-1	25	18	18	18	18	0	18	0	18	18	18	0	0	0	18	18	0	0	0	18	18	18	18	18	18	18
pipC	1134195	SPI-5	26	21	21	21	21	0	21	0	21	21	21	0	21	21	21	21	21	0	0	21	21	21	21	21	21	21
sopD	3109160		27	17	0	17	17	0	17	0	17	17	17	0	17	17	17	17	0	0	0	0	17	17	17	17	17	17
siiB	4499778	SPI-4	28	21	0	21	21	0	21	0	21	21	21	21	21	0	21	21	21	21	21	21	21	21	21	21	21	21
siiD	4502472	SPI-4	29	23	23	23	23	0	23	0	23	23	23	23	23	0	23	23	23	23	23	23	23	23	23	23	23	23
siiE	4503766	SPI-4	30	23	23	23	23	0	23	0	23	23	23	23	23	0	23	23	23	23	23	23	23	23	23	23	23	23
siiF	4520485	SPI-4	31	16	0	16	0	0	16	0	16	0	16	16	16	0	16	16	0	0	0	16	16	16	16	0	16	16
SL4249	4580940		32	0	0	0	0	0	0	0	0	1	0	0	0	0	0	0	0	0	0	0	0	0	0	0	0	0
rtsA	4581462		33	20	20	20	0	0	0	0	20	20	20	20	20	0	20	20	20	20	20	20	20	20	20	20	20	20
modB	845702		34	17	0	17	0	0	17	0	17	17	17	17	17	0	17	17	0	0	0	17	17	17	17	0	17	17
ymdA	1188744		35	11	0	11	0	0	11	0	11	11	0	0	0	0	0	11	0	0	0	11	0	11	11	0	11	11
flgN	1212761		36	6	0	0	0	0	0	0	0	0	0	0	0	0	0	6	0	0	0	6	0	6	6	0	6	0
flgM	1213188		37	10	0	10	0	0	10	0	10	0	0	0	0	0	0	10	0	0	0	10	0	10	10	0	10	10
flgB	1214389		38	12	0	12	0	0	12	0	12	12	0	0	0	0	12	12	0	0	0	12	0	12	12	0	12	12
flgK	1221610		39	9	0	9	0	0	9	0	9	0	9	0	0	0	0	0	0	0	0	0	0	9	9	0	9	9
flgL	1223286		40	15	0	15	0	0	15	0	15	15	15	0	15	0	0	15	0	0	0	15	15	15	15	0	15	15
SL1235	1337071		41	0	0	3	0	0	0	0	0	0	0	0	0	0	0	0	0	0	0	0	0	0	3	0	3	0
trg	1672732		42	16	16	16	16	0	16	0	16	16	0	0	0	0	16	16	0	0	0	16	0	16	16	16	16	16
cheZ	1969195		43	20	20	20	20	0	20	0	20	20	20	0	20	20	20	20	0	0	0	20	20	20	20	20	20	20
cheB	1970257		44	15	0	15	15	0	15	0	15	15	0	0	0	0	15	15	0	0	0	15	15	15	15	0	15	15
cheR	1971303		45	16	0	16	16	0	16	0	16	16	16	0	0	0	16	16	0	0	0	16	16	16	16	0	16	16
cheW	1974221		46	16	0	16	0	0	16	0	16	0	16	16	16	0	16	16	0	0	0	16	16	16	16	0	16	16
cheA	1974745		47	12	0	12	0	0	12	0	12	12	0	0	0	0	12	12	0	0	0	12	0	12	12	0	0	12
fliZ	2001705		48	11	0	11	0	0	11	0	11	0	0	0	0	0	0	11	0	0	0	11	0	11	11	0	11	11
fliA	2002315		49	15	0	15	0	0	15	0	15	15	0	0	0	15	15	15	0	0	0	15	15	15	15	0	15	15
fliB	2003942		50	0	0	0	0	0	0	0	0	0	0	0	0	0	0	5	0	0	0	5	0	5	5	0	5	0
fliD	2006970		51	10	0	10	0	0	10	0	10	0	0	0	0	0	0	10	0	0	0	10	0	10	10	0	10	10
fliS	2008388		52	16	16	16	16	0	16	0	16	16	0	0	0	0	16	16	0	0	0	16	0	16	16	16	16	16
fliT	2008795		53	12	0	12	0	0	12	0	12	0	0	0	12	0	0	12	0	0	0	12	0	12	12	0	12	12
fliE	2013576		54	0	0	0	0	0	0	0	0	0	0	0	0	0	0	0	0	0	0	1	0	0	0	0	0	0
fliI	2017477		55	11	0	11	0	0	11	0	11	11	0	0	0	0	0	11	0	0	0	11	0	11	11	0	11	11
fliM	2021103		56	5	0	5	0	0	0	0	5	0	0	0	0	0	0	0	0	0	0	0	0	5	0	0	5	0
fliN	2022104		57	16	0	16	0	0	16	0	16	16	0	16	16	0	16	16	0	0	0	16	16	16	16	0	16	16
cheV	2418359		58	6	0	0	0	0	0	0	0	0	0	0	0	0	0	6	0	0	0	6	0	6	6	0	6	0
fljA	2935199		59	0	0	0	0	0	0	0	0	0	0	0	0	0	0	0	0	0	0	0	0	0	1	0	0	0
SL3130	3338755		60	10	0	10	0	0	10	0	10	0	0	0	0	0	0	10	0	0	0	10	0	10	10	0	10	10
cheM	3401507		61	22	22	22	22	0	22	22	22	22	22	22	22	0	22	22	0	22	0	22	22	22	22	22	22	22
aer	3403460		62	13	0	13	13	0	13	0	13	13	0	0	0	0	0	13	0	0	0	13	0	13	13	0	13	13
SL3569	3798561		63	4	0	0	0	0	0	0	0	0	0	0	0	0	0	4	0	0	0	4	0	4	0	0	0	0
yhjH	3807909		64	13	0	13	0	0	13	0	13	13	0	0	13	0	0	13	0	0	0	13	0	13	13	0	13	13
sinR	348088	SPI-6	65	16	16	16	0	0	0	0	16	16	16	0	0	0	0	16	0	16	0	16	16	16	16	16	16	16
gtgE	1098888		66	0	0	0	0	0	0	0	0	0	0	0	0	0	0	0	0	0	0	0	0	0	3	3	0	3
SL1028	1133859	SPI-5	67	14	14	14	0	0	14	0	14	14	14	0	0	0	14	0	0	0	0	0	0	14	14	14	14	14
phoH	1170638		68	0	0	0	1	0	0	0	0	0	0	0	0	0	0	0	0	0	0	0	0	0	0	0	0	0
SL1263	1363971		69	23	23	23	23	0	23	0	23	23	23	23	23	0	23	23	23	23	23	23	23	23	23	23	23	23
SL1896	2013070		70	20	20	20	0	0	20	0	20	20	20	20	20	0	20	20	0	20	0	20	20	20	20	20	20	20
SL3812	4072689		71	19	19	19	0	0	0	0	19	19	19	19	19	0	19	19	0	19	0	19	19	19	19	19	19	19
SL4247	4579464		72	21	21	21	0	0	0	0	21	21	21	21	21	0	21	21	21	21	21	21	21	21	21	21	21	21
SL4433	4778024		73	0	0	5	0	0	0	0	0	0	5	0	0	0	0	0	0	0	0	0	0	5	5	0	5	0

## Sheet: Table S2
Supplementary File 1
In silico clustering of Salmonella global gene expression data reveals novel genes co-regulated with the SPI-1 virulence genes through HilD
Irma Martínez-Flores, Deyanira Pérez-Morales, Mishael Sánchez-Pérez, Claudia C. Paredes, Julio Collado-Vides, Heladia Salgado and Víctor H. Bustamante
Table S2. Clustering frequencies for the co-expressed genes obtained by using the sinR, gtgE, SL1028, phoH, SL1263, SL1896, SL3812, SL4247 and SL4433 genes as the bait
Genes	Genomic position	Island	Order	sinR	gtgE	SL1028	phoH	SL1263	SL1896	SL3812	SL4247	SL4433
sprB	3033543	SPI-1	1	0	7	7	0	7	7	7	7	7
hilC	3034683	SPI-1	2	0	3	3	0	0	0	0	0	3
orgC	3035915	SPI-1	3	0	4	4	0	4	0	0	0	4
prgK	3037572	SPI-1	4	0	0	3	0	3	0	0	0	3
prgI	3038651	SPI-1	5	0	0	1	0	0	0	0	0	0
prgH	3038918	SPI-1	6	0	0	2	0	0	0	0	0	2
hilD	3040412	SPI-1	7	0	0	3	0	3	0	0	0	3
hilA	3042432	SPI-1	8	0	4	4	0	4	0	0	0	4
iagB	3044111	SPI-1	9	0	4	4	0	4	0	0	0	4
sicP	3046265	SPI-1	10	0	4	4	0	4	0	0	0	4
sipD	3049331	SPI-1	11	0	4	4	0	4	0	0	0	4
sipC	3050433	SPI-1	12	0	0	1	0	0	0	0	0	0
sipB	3051690	SPI-1	13	0	4	4	0	4	0	0	0	4
spaT	3053474	SPI-1	14	0	4	4	0	4	0	0	0	4
spaS	3054109	SPI-1	15	0	4	4	0	4	0	0	0	4
spaR	3055166	SPI-1	16	0	3	3	0	0	0	0	0	3
spaQ	3055961	SPI-1	17	0	4	4	0	4	0	0	0	4
spaP	3056247	SPI-1	18	0	4	4	0	4	0	0	0	4
invJ	3057822	SPI-1	19	0	4	4	0	4	0	0	0	4
invI	3058832	SPI-1	20	0	5	5	0	5	5	0	0	5
invA	3060976	SPI-1	21	5	5	5	0	5	0	0	0	5
invE	3063058	SPI-1	22	0	4	4	0	4	0	0	0	4
invF	3065858	SPI-1	23	0	4	4	0	4	0	0	0	4
invH	3066965	SPI-1	24	0	4	4	0	4	0	0	0	4
pipC	1134195	SPI-5	25	0	4	4	0	4	0	0	0	4
sopD	3109160		26	0	0	0	0	0	0	0	0	1
siiB	4499778	SPI-4	27	0	4	4	0	4	0	0	0	4
siiD	4502472	SPI-4	28	0	5	5	0	5	0	0	5	5
siiE	4503766	SPI-4	29	0	4	4	0	4	0	0	0	4
siiF	4520485	SPI-4	30	0	0	3	0	3	0	0	0	3
rtsA	4581462		31	0	3	0	0	0	0	0	3	3
modB	845702		32	0	0	2	0	0	0	0	0	2
ymdA	1188744		33	0	0	0	0	0	0	0	0	1
flgN	1212761		34	0	0	0	0	0	0	0	0	1
flgM	1213188		35	0	0	0	0	0	0	0	0	1
flgB	1214389		36	0	0	0	0	0	0	0	0	1
flgK	1221610		37	0	0	0	0	0	0	0	0	1
flgL	1223286		38	0	0	0	0	2	0	0	0	2
SL1235	1337071		39	0	0	0	0	0	0	0	0	1
trg	1672732		40	0	3	3	0	0	0	0	0	3
cheZ	1969195		41	0	4	4	0	4	0	0	0	4
cheB	1970257		42	0	0	0	0	0	0	0	0	1
cheR	1971303		43	0	0	3	0	3	0	0	0	3
cheW	1974221		44	0	0	2	0	0	0	0	0	2
cheA	1974745		45	0	0	2	0	0	0	0	0	2
fliZ	2001705		46	0	0	0	0	0	0	0	0	1
fliA	2002315		47	0	0	2	0	0	0	0	0	2
fliB	2003942		48	0	0	0	0	0	0	0	0	1
fliD	2006970		49	0	0	0	0	0	0	0	0	1
fliS	2008388		50	0	3	3	0	0	0	0	0	3
fliT	2008795		51	0	0	0	0	0	0	0	0	1
fliI	2017477		52	0	0	0	0	0	0	0	0	1
fliN	2022104		53	0	0	2	0	0	0	0	0	2
cheV	2418359		54	0	0	0	0	0	0	0	0	1
SL3130	3338755		55	0	0	0	0	0	0	0	0	1
cheM	3401507		56	5	5	5	0	0	5	0	0	5
aer	3403460		57	0	0	0	0	0	0	0	0	1
yhjH	3807909		58	0	0	0	0	0	0	0	0	1
sinR	348088	SPI-6	62	4	4	4	0	0	0	0	0	4
gtgE	1098888		63	0	1	0	0	0	0	0	0	0
SL1028	1133859	SPI-5	64	0	2	2	0	0	0	0	0	0
phoH	1170638		65	0	0	0	1	0	0	0	0	0
SL1263	1363971		66	0	4	4	0	4	0	0	0	4
SL1896	2013070		67	0	0	3	0	0	3	0	0	3
SL3812	4072689		68	0	0	0	0	0	0	1	0	0
SL4247	4579464		69	0	2	0	0	0	0	0	2	0
SL4433	4778024		70	0	0	0	0	0	0	0	0	1
putP	1168303		71	0	0	0	0	0	1	0	0	0

## Sheet: Table S3
Supplementary File 1
In silico clustering of Salmonella global gene expression data reveals novel genes co-regulated with the SPI-1 virulence genes through HilD
Irma Martínez-Flores, Deyanira Pérez-Morales, Mishael Sánchez-Pérez, Claudia C. Paredes, Julio Collado-Vides, Heladia Salgado and Víctor H. Bustamante
Table S3. Novel genes found to be co-expressed with SPI-1
Gene ID / strain SL1344	Genomic position	Product (EMBL DB)	Length of gene (bp)	G+C content (%)	Lenght of protein (aa)	Gene ID / strain LT2	Gene ID / strain 14028	Gene ID / strain ST4/74
SL1344_0300 (sinR)	348088 - 349035	Putative LysR-family transcriptional regulator	948	39.7	315	STM0304	STM14_0358	STM474_0319
SL1344_0995 (gtgE)	1098888 - 1099574	Bacteriophage encoded virulence effector protein	687	34.4	228	STM1055	STM14_1197	STM474_1047
SL1344_1028	1133859 - 1134185	Hypothetical membrane protein	327	35.4	108	STM1089	STM14_1235	STM474_1081
SL1344_1064 (phoH)	1170638 - 1171492	PhoH protein (phosphate starvation-inducible protein PsiH)	855	50.7	284	STM1126		STM474_1120
SL1344_1263 (lpxR)	1363971 - 1364930	LpxR outer membrane protein	960	47.6	319	STM1328	STM14_1612	STM474_1333
SL1344_1896	2013070 - 2013456	Hypothetical protein	387	40.8	128	STM1967	STM14_2387
SL1344_3812	4072689 - 4073651	Hypothetical protein with a putative transferase domain	963	31.9	320	STM3845	STM14_4640	STM474_4024
SL1344_4247	4579464 - 4580369	Hypothetical protein with a domain conserved in SdiA-regulated proteins	906	46.6	301	STM4310	STM14_5184	STM474_4506
SL1344_4433	4778024 - 4778761	Hypothetical membrane protein	738	38.8	245	STM4503	STM14_5404	STM474_4702
				Average G + C content of the Salmonella genome = 52

## Sheet: Table S4
Supplementary File 1
In silico clustering of Salmonella global gene expression data reveals novel genes co-regulated with the SPI-1 virulence genes through HilD
Irma Martínez-Flores, Deyanira Pérez-Morales, Mishael Sánchez-Pérez, Claudia C. Paredes, Julio Collado-Vides, Heladia Salgado and Víctor H. Bustamante
Table S4. Additional novel genes found to be co-expressed with SPI-1, by using less-stringent clustering parameters
Gene ID / strain SL1344	Product (EMBL DB)	G+C content (%)	Gene ID / strain LT2	Gene ID / strain 14028s	Gene ID / strain ST4/74
SL1344_0485 (ybaL)	Hypothetical transport protein	57	STM0492	STM14_0579	STM474_0513
SL1344_0545 (fimW)	Fimbriae w protein	42	STM0552	STM14_0644	STM474_0573
SL1344_0588 (cstA)	Carbon starvation protein A	57	STM0600	STM14_0699	STM474_0620
SL1344_0591 (ybdL)	Hypothetical aminotransferase	54.2	STM0603	STM14_0702	STM474_0623
SL1344_0714 (sdhC)	Succinate dehydrogenase cytochrome b‑556 subunit	48.4	STM0732	STM14_0851	STM474_0755
SL1344_0715 (sdhD)	Succinate dehydrogenase hydrophobic membrane anchor protein	50.5	STM0733	STM14_0852	STM474_0756
SL1344_1071	Hypothetical oxidoreductase	46.5	STM1133	STM14_1296	STM474_1127
SL1344_1265	Putative DNA/RNA non‑specific endonuclease	51.7	STM1330	STM14_1614	STM474_1335
SL1344_1302	Hypothetical transporter	48	STM1368	STM14_1662	STM474_1372
SL1344_1306 (sufD)	Conserved hypothetical protein	53.7	STM1372	STM14_1666	STM474_1376
SL1344_1376 (slyA)	Transcriptional regulator SlyA.	48.5	STM1444	STM14_1742	STM474_1451
SL1344_1677 (oppA)	Periplasmic oligopeptide‑binding protein precursor (OppA)	48.2	STM1746	STM14_2110	STM474_1764
SL1344_1770	Hypothetical exported protein	52.5	STM1841	STM14_2227	STM474_1864
SL1344_1867	Hypothetical lipoprotein	52.9	STM1934	STM14_2352	STM474_1966
SL1344_1872	Conserved hypothetical protein	42.8	STM1939	STM14_2357	STM474_1971
SL1344_2323 (hisJ)	Histidine‑binding periplasmic protein	52.1	STM2354	STM14_2900	STM474_2451
SL1344_2662	Hypothetical type I secretion protein	56.8	STM2690	STM14_3298	STM474_2813
SL1344_3125 (yghW)	Conserved hypothetical protein	46.8	STM3151	STM14_3816	STM474_3302
SL1344_3141	Conserved hypothetical protein	48	STM3167	STM14_3836	STM474_3319
SL1344_3566	Hypothetical phosphosugar‑binding protein	50.3	STM3601	STM14_4331	STM474_3769
SL1344_3569	Hypothetical membrane protein	56.6	STM3604	STM14_4335	STM474_3772
SL1344_3758	Probable permease	52.2	STM3792	STM14_4573	STM474_3966
SL1344_3789 (torC)	Cytochrome c‑type protein	52.9	STM3823	STM14_4615	STM474_4000
SL1344_3801	Hypothetical LysR‑family transcriptional regulator	53.4	STM3834	STM14_4627	STM474_4012
SL1344_4020	Conserved hypothetical protein	48.6	STM4071
SL1344_4024 (ydeY)	Hypothetical ABC transporter permease protein	52.7	STM4075	STM14_4900	STM474_4257
SL1344_4025 (ydeZ)	Hypothetical ABC transporter, membrane component	49.5	STM4076	STM14_4901	STM474_4258
SL1344_4026 (yneA)	Hypothetical ABC transport protein, solute‑binding component	50.6	STM4077	STM14_4902	STM474_4259
SL1344_4027 (yneB)	Hypothetical aldolase	47.2	STM4078	STM14_4903	STM474_4260
SL1344_4028 (yneC)	Conserved hypothetical protein	43.8	STM4079	STM14_4904	STM474_4261
SL1344_4087 (nusG)	Transcription antitermination protein	54.3	STM4148	STM14_4985	STM474_4333
SL1344_4248	Predicted bacteriophage protein	50.3	STM4312	STM14_5185	STM474_4507
SL1344_4336 (cpdB)	2',3'‑cyclic‑nucleotide 2'‑phosphodiesterase	51.7	STM4403	STM14_5287	STM474_4600
SL1344_4471	Hypothetical sugar isomerase	50.5	STM4540	STM14_5454	STM474_4744
		Average G + C content of the Salmonella genome = 52
