# Supplementary material for: In silico clustering of Salmonella global gene expression data reveals novel genes co-regulated with the SPI-1 virulence genes through HilD
Source: Sci Rep. 2016 Nov 25;6:37858. doi: 10.1038/srep37858 (PMC5122947; doi:10.1038/srep37858)
Supplement: Supplementary File 3 [file srep37858-s3.xls]

## Sheet: GtgE
Supplementary File 3
In silico clustering of Salmonella global gene expression data reveals novel genes co-regulated with the SPI-1 virulence genes through HilD
Irma Martínez-Flores, Deyanira Pérez-Morales, Mishael Sánchez-Pérez, Claudia C. Paredes, Julio Collado-Vides, Heladia Salgado and Víctor H. Bustamante
Orthologs for GtgE
Organism containing the ortholog	Genome position of ortholog gene	Identity of ortholog protein (%)	E-value	Length of ortholog protein (aa)	Lineage		G genome position of orthologous gene
S_enterica_Typhimurium_UK1	378988402 - 378988629	100	2e-169	228	bacteria/Proteobacteria/Gammaproteobacteria/Enterobacteriales/Enterobacteriaceae/Salmonella/Salmonella enterica		378988402	#REF!
S_enterica_Typhimurium SL1344	378988402 - 378699178	100	2e-169	228	bacteria/Proteobacteria/Gammaproteobacteria/Enterobacteriales/Enterobacteriaceae/Salmonella/Salmonella enterica		378698951	#REF!
S_enterica_Typhimurium_D23580	378444493 - 378444720	100	2e-169	228	bacteria/Proteobacteria/Gammaproteobacteria/Enterobacteriales/Enterobacteriaceae/Salmonella/Salmonella enterica		378444493	#REF!
S_enterica_Typhimurium_14028S	378449427 - 378449654	100	2e-169	228	bacteria/Proteobacteria/Gammaproteobacteria/Enterobacteriales/Enterobacteriaceae/Salmonella/Salmonella enterica		378449427	#REF!
S_enterica_Typhimurium_T000240	378983618 - 378983845	100	2e-169	228	bacteria/Proteobacteria/Gammaproteobacteria/Enterobacteriales/Enterobacteriaceae/Salmonella/Salmonella enterica		378983618	#REF!
S_enterica_Typhimurium_ST4_74	379700224 - 379700451	100	2e-169	228	bacteria/Proteobacteria/Gammaproteobacteria/Enterobacteriales/Enterobacteriaceae/Salmonella/Salmonella enterica		379700224	#REF!
S_enterica_Enteritidis_P125109	207856400 - 207856627	100	2e-169	228	bacteria/Proteobacteria/Gammaproteobacteria/Enterobacteriales/Enterobacteriaceae/Salmonella/Salmonella enterica		207856400	#REF!
S_enterica_Paratyphi_C_RKS4594	224584438 - 224584665	100	2e-169	228	bacteria/Proteobacteria/Gammaproteobacteria/Enterobacteriales/Enterobacteriaceae/Salmonella/Salmonella enterica		224584438	#REF!
S_enterica_Dublin_CT02021853	198243406 - 198243633	100	2e-169	228	bacteria/Proteobacteria/Gammaproteobacteria/Enterobacteriales/Enterobacteriaceae/Salmonella/Salmonella enterica		198243406	#REF!
S_enterica_Newport_SL254	194442701 - 194442928	100	2e-169	228	bacteria/Proteobacteria/Gammaproteobacteria/Enterobacteriales/Enterobacteriaceae/Salmonella/Salmonella enterica		194442701	#REF!
S_enterica_arizonae_62_z4_z23	161503206 - 161503433	86.15	2e-145	230	bacteria/Proteobacteria/Gammaproteobacteria/Enterobacteriales/Enterobacteriaceae/Salmonella/Salmonella enterica		161503206	#REF!
S_enterica_Choleraesuis_SC_B67	62179578 - 62179805	99.56	4e-169	228	bacteria/Proteobacteria/Gammaproteobacteria/Enterobacteriales/Enterobacteriaceae/Salmonella/Salmonella enterica		62179578	#REF!
S_enterica_Typhimurium_LT2	16764414 - 16764641	100	2e-169	228	bacteria/Proteobacteria/Gammaproteobacteria/Enterobacteriales/Enterobacteriaceae/Salmonella/Salmonella enterica		16764414	#REF!
S_enterica_Typhimurium_DT104	550900436 - 550900663	100	2e-169	228	bacteria/Proteobacteria/Gammaproteobacteria/Enterobacteriales/Enterobacteriaceae/Salmonella/Salmonella enterica		550900436	#REF!
S_enterica_Bovismorbificans_3114	538361556 - 538361783	100	2e-169	228	bacteria/Proteobacteria/Gammaproteobacteria/Enterobacteriales/Enterobacteriaceae/Salmonella/Salmonella enterica		538361556	#REF!
S_enterica_Newport_USMARC_S3124_1	528818784 - 528819011	100	2e-169	228	bacteria/Proteobacteria/Gammaproteobacteria/Enterobacteriales/Enterobacteriaceae/Salmonella/Salmonella enterica		528818784	#REF!
S_enterica_Serovar_Tv_5_CFSAN001921	525840908 - 525841041	99.25	4e-94	134	bacteria/Proteobacteria/Gammaproteobacteria/Enterobacteriales/Enterobacteriaceae/Salmonella/Salmonella enterica		525840908	525841041
S_enterica_4_5_12_i_08_1736	526222104 - 526222237	99.25	4e-94	134	bacteria/Proteobacteria/Gammaproteobacteria/Enterobacteriales/Enterobacteriaceae/Salmonella/Salmonella enterica		526222104	526222237
S_enterica_Typhimurium_U288	482902869 - 482903096	100	2e-169	228	bacteria/Proteobacteria/Gammaproteobacteria/Enterobacteriales/Enterobacteriaceae/Salmonella/Salmonella enterica		482902869	#REF!
S_enterica_Typhimurium_798	383495787 - 383496014	100	2e-169	228	bacteria/Proteobacteria/Gammaproteobacteria/Enterobacteriales/Enterobacteriaceae/Salmonella/Salmonella enterica		383495787	#REF!

## Sheet: PhoH
Supplementary File 3
In silico clustering of Salmonella global gene expression data reveals novel genes co-regulated with the SPI-1 virulence genes through HilD
Irma Martínez-Flores, Deyanira Pérez-Morales, Mishael Sánchez-Pérez, Claudia C. Paredes, Julio Collado-Vides, Heladia Salgado and Víctor H. Bustamante
Orthologs for PhoH
Organism containing the ortholog	Genome position of ortholog gene	Identity of ortholog protein (%)	E-value	Lenght of ortholog protein (aa)	Lineage		G genome position of orthologous gene
A_woodii_DSM1030	379010298 - 379010753	34.51	9e-25	456	bacteria/Firmicutes/Clostridia/Clostridiales/Eubacteriaceae		379010298	379010753
S_enterica_Typhimurium_UK1	378988471 - 378988754	100	0	284	bacteria/Proteobacteria/Gammaproteobacteria/Enterobacteriales/Enterobacteriaceae/Salmonella/Salmonella enterica		378988471	378988754
S_enterica_Gp_RKS5078	378955603 - 378955864	99.62	0	262	bacteria/Proteobacteria/Gammaproteobacteria/Enterobacteriales/Enterobacteriaceae/Salmonella/Salmonella enterica		378955603	378955864
S_enterica_Typhi_P_stx_12	378959963 - 378960224	100	0	262	bacteria/Proteobacteria/Gammaproteobacteria/Enterobacteriales/Enterobacteriaceae/Salmonella/Salmonella enterica		378959963	378960224
P_ananatis	378766819 - 378767080	90.84	9e-179	262	bacteria/Proteobacteria/Gammaproteobacteria/Enterobacteriales/Enterobacteriaceae		378766819	378767080
R_aquatilis_CIP78_65_ATCC_33071	383190382 - 383190643	88.17	5e-174	262	bacteria/Proteobacteria/Gammaproteobacteria/Enterobacteriales/Enterobacteriaceae		383190382	383190643
G_polyisoprenivorans_VH2	378717076 - 378717510	27.05	4e-16	435	bacteria/Actinobacteria/Actinobacteria/Corynebacteriales		378717076	378717510
S_enterica_Typhimurium_SL1344	378699020 - 378699303	100	0	284	bacteria/Proteobacteria/Gammaproteobacteria/Enterobacteriales/Enterobacteriaceae/Salmonella/Salmonella enterica		378699020	378699303
S_enterica_Typhimurium_D23580	378444560 - 378444843	100	0	284	bacteria/Proteobacteria/Gammaproteobacteria/Enterobacteriales/Enterobacteriaceae/Salmonella/Salmonella enterica		378444560	378444843
P_oguniense_TE7	379005734 - 379006104	28.57	9e-10	371	Archaea/Crenarchaeota/Thermoprotei/Thermoproteales/Thermoproteaceae		379005734	379006104
S_enterica_Typhimurium_T000240	378983686 - 378983947	100	0	262	bacteria/Proteobacteria/Gammaproteobacteria/Enterobacteriales/Enterobacteriaceae/Salmonella/Salmonella enterica		378983686	378983947
S_enterica_Typhimurium_ST4_74	379700296 - 379700519	100	2e-166	224	bacteria/Proteobacteria/Gammaproteobacteria/Enterobacteriales/Enterobacteriaceae/Salmonella/Salmonella enterica		379700296	379700519
K_pneumoniae_HS11286	378978085 - 378978280	96.94	5e-138	196	bacteria/Proteobacteria/Gammaproteobacteria/Enterobacteriales/Enterobacteriaceae		378978085	378978280
S_sonnei_53G	383177677 - 383177938	95.04	0	262	bacteria/Proteobacteria/Gammaproteobacteria/Enterobacteriales/Enterobacteriaceae		383177677	383177938
K_oxytoca_KCTC1686	375260201 - 375260462	91.95	3e-179	262	bacteria/Proteobacteria/Gammaproteobacteria/Enterobacteriales/Enterobacteriaceae		375260201	375260462
D_orientis_DSM765	374997446 - 374997885	32.2	3e-23	440	bacteria/Firmicutes/Clostridia/Clostridiales/Peptococcaceae		374997446	374997885
Pyrobaculum_1860	374325693 - 374326063	29.81	1e-10	371	Archaea/Crenarchaeota/Thermoprotei/Thermoproteales/Thermoproteaceae		374325693	374326063
E_cloacae_EcWSU1	365969919 - 365970272	91.1	0	354	bacteria/Proteobacteria/Gammaproteobacteria/Enterobacteriales/Enterobacteriaceae		365969919	365970272
D_fermentans_DSM16532	390938173 - 390938559	22.5	1e-08	387	Archaea/ Crenarchaeota/Thermoprotei/Desulfurococcales/Desulfurococcaceae		390938173	390938559
D_meridiei_DSM13257	402574390 - 402574833	32.58	2e-22	444	bacteria/Firmicutes/Clostridia/Clostridiales/Peptococcaceae		402574390	402574833
T_tenax_Kra_1	352682181 - 352682551	28.57	5e-12	371	Archaea/Crenarchaeota/Thermoprotei/Thermoproteales/Thermoproteaceae		352682181	352682551
E_asburiae_LF7a	345298733 - 345299086	91.46	0	354	bacteria/Proteobacteria/Gammaproteobacteria/Enterobacteriales/Enterobacteriaceae		345298733	345299086
Streptomyces_SirexAA_E	345001802 - 345002241	29.31	5e-16	440	bacteria/Terrabacteria_group/Actinobacteria/Actinobacteria/Streptomycetales/Streptomycetaceae		345001802	345002241
S_bongori_NCTC12419	339998972 - 339999255	94.7	0	284	bacteria/Proteobacteria/Gammaproteobacteria/Enterobacteriales/Enterobacteriaceae		339998972	339999255
C_trachomatis_L2c	339625659 - 339626092	31.13	9e-19	434	bacteria/Chlamydiae/Chlamydiales/Chlamydiaceae		339625659	339626092
S_negevensis_Z	338733540 - 338733973	28.84	1e-19	434	bacteria/Chlamydiae/Chlamydiales/Simkaniaceae		338733540	338733973
E_aerogenes_KCTC2190	336249698 - 336249959	93.49	0	262	bacteria/Proteobacteria/Gammaproteobacteria/Enterobacteriales/Enterobacteriaceae		336249698	336249959
Serratia_AS12	333927853 - 333928113	88.08	6e-174	261	bacteria/Proteobacteria/Gammaproteobacteria/Enterobacteriales/Enterobacteriaceae		333927853	333928113
S_plymuthica_AS9	333932807 - 333933067	88.08	6e-174	261	bacteria/Proteobacteria/Gammaproteobacteria/Enterobacteriales/Enterobacteriaceae		333932807	333933067
C_pecorum_E58	330444675 - 330445104	34.44	3e-22	430	bacteria/Chlamydiae/Chlamydiales/Chlamydiaceae		330444675	330445104
C_botulinum_BKT015925	331270295 - 331270726	33.04	2e-19	432	bacteria/Firmicutes/Clostridia/Clostridiales		331270295	331270726
T_uzoniensis_768_20	327310554 - 327310925	30.06	5e-12	372	Archaea/Crenarchaeota/Thermoprotei/Thermoproteales/Thermoproteaceae		327310554	327310925
P_stali_symbiont	549490925 - 549491079	88.39	2e-97	155	bacteria/Proteobacteria/Gammaproteobacteria/Enterobacteriales/Enterobacteriaceae		549490925	549491079
Y_enterocolitica_palearctica_105_5R_r	332161949 - 332162210	88.93	3e-175	262	bacteria/Proteobacteria/Gammaproteobacteria/Enterobacteriales/Enterobacteriaceae		332161949	332162210
V_moutnovskia_768_28	325969380 - 325969756	26.24	2e-11	377	Archaea/Crenarchaeota/Thermoprotei/Thermoproteales/Thermoproteaceae		325969380	325969756
C_psittaci_6BC	332287593 - 332288022	32.14	5e-20	430	bacteria/Chlamydiae/Chlamydiales/Chlamydiaceae		332287593	332288022
E_coli_UMN026	218704439 - 218704792	92.91	0	354	bacteria/Proteobacteria/Gammaproteobacteria/Enterobacteriales/Enterobacteriaceae		218704439	218704792
E_coli_S88	218557909 - 218558215	93.26	0	307	bacteria/Proteobacteria/Gammaproteobacteria/Enterobacteriales/Enterobacteriaceae		218557909	218558215
C_acidaminovorans_Evry	218961189 - 218961634	35.29	6e-32	446	bacteria/Candidatus Cloacimonetes		218961189	218961634
S_flexneri_2a_301	24112431 - 24112737	92.2	0	307	bacteria/Proteobacteria/Gammaproteobacteria/Enterobacteriales/Enterobacteriaceae		24112431	24112737
Rahnella_Y9602	322833164 - 322833425	87.4	3e-174	262	bacteria/Proteobacteria/Gammaproteobacteria/Enterobacteriales/Enterobacteriaceae		322833164	322833425
C_trachomatis_L2b_UCH1_proctitis	166155111 - 166155544	31.13	9e-19	434	bacteria/Chlamydiae/Chlamydiales/Chlamydiaceae		166155111	166155544
C_trachomatis_434_Bu	166154236 - 166154669	31.13	9e-19	434	bacteria/Chlamydiae/Chlamydiales/Chlamydiaceae		166154236	166154669
P_mirabilis_HI4320	197285298 - 197285558	70.99	2e-135	261	bacteria/Proteobacteria/Gammaproteobacteria/Enterobacteriales/Enterobacteriaceae		197285298	197285558
B_bacteriovorus_HD100	42522344 - 42522790	33.82	1e-28	447	bacteria/Proteobacteria/ Deltaproteobacteria/Bdellovibrionales/Bdellovibrionaceae		42522344	42522790
P_luminescens_laumondii_TTO1	37525956 - 37526217	77.01	3e-146	262	bacteria/Proteobacteria/Gammaproteobacteria/Enterobacteriales/Enterobacteriaceae		37525956	37526217
W_succinogenes_DSM1740	34558072 - 34558546	26.12	6e-14	475	bacteria/Proteobacteria/Epsilonproteobacteria/Campylobacterales/Helicobacteraceae		34558072	34558546
C_botulinum_A_ATCC3502	148378486 - 148378943	30.98	8e-21	458	bacteria/Firmicutes/Clostridia/Clostridiales		148378486	148378943
E_cloacae_SCF1	311280057 - 311280318	93.89	0	262	bacteria/Proteobacteria/Gammaproteobacteria/Enterobacteriales/Enterobacteriaceae		311280057	311280318
I_polytropus_DSM2926	310778216 - 310778650	30.14	7e-24	435	bacteria/Fusobacteria/Fusobacteriales/Fusobacteriaceae		310778216	310778650
S_enterica_Agona_SL483	449785031 - 449785314	99.29	0	284	bacteria/Proteobacteria/Gammaproteobacteria/Enterobacteriales/Enterobacteriaceae/Salmonella/Salmonella enterica		449785031	449785314
E_coli_SE11	209918276 - 209918582	93.26	0	307	bacteria/Proteobacteria/Gammaproteobacteria/Enterobacteriales/Enterobacteriaceae		209918276	209918582
E_coli_BW2952	238900278 - 238900631	93.26	0	354	bacteria/Proteobacteria/Gammaproteobacteria/Enterobacteriales/Enterobacteriaceae		238900278	238900631
E_coli_55989	218694556 - 218694862	93.26	0	307	bacteria/Proteobacteria/Gammaproteobacteria/Enterobacteriales/Enterobacteriaceae		218694556	218694862
E_coli_IAI39	218700470 - 218700823	93.26	0	354	bacteria/Proteobacteria/Gammaproteobacteria/Enterobacteriales/Enterobacteriaceae		218700470	218700823
E_coli_ED1a	218688984 - 218689337	93.26	0	354	bacteria/Proteobacteria/Gammaproteobacteria/Enterobacteriales/Enterobacteriaceae		218688984	218689337
E_coli_IAI1	218553609 - 218553962	93.26	0	354	bacteria/Proteobacteria/Gammaproteobacteria/Enterobacteriales/Enterobacteriaceae		218553609	218553962
E_fergusonii_ATCC35469	218549248 - 218549554	92.91	0	307	bacteria/Proteobacteria/Gammaproteobacteria/Enterobacteriales/Enterobacteriaceae		218549248	218549554
C_kluyveri_NBRC12016	219855850 - 219856309	28.57	7e-18	460	bacteria/Firmicutes/Clostridia/Clostridiales		219855850	219856309
D_dadantii_Ech703	242239000 - 242239261	83.59	2e-163	262	bacteria/Proteobacteria/Gammaproteobacteria/Enterobacteriales/Enterobacteriaceae		242239000	242239261
C_trachomatis_B_Jali20_OT	237802449 - 237802882	31.13	9e-19	434	bacteria/Chlamydiae/Chlamydiales/Chlamydiaceae		237802449	237802882
C_trachomatis_B_TZ1A828_OT	237804364 - 237804797	31.13	9e-19	434	bacteria/Chlamydiae/Chlamydiales/Chlamydiaceae		237804364	237804797
N_profundicola_AmH	224372251 - 224372492	33.13	1e-10	242	bacteria/Proteobacteria/Epsilonproteobacteria/Nautiliales/Nautiliaceae		224372251	224372492
E_coli_O127_H6_E2348_69	215486199 - 215486552	93.26	0	354	bacteria/Proteobacteria/Gammaproteobacteria/Enterobacteriales/Enterobacteriaceae		215486199	215486552
D_zeae_Ech1591	251789205 - 251789466	84.35	4e-164	262	bacteria/Proteobacteria/Gammaproteobacteria/Enterobacteriales/Enterobacteriaceae		251789205	251789466
P_carotovorum_PC1	253688936 - 253689197	86.59	4e-170	262	bacteria/Proteobacteria/Gammaproteobacteria/Enterobacteriales/Enterobacteriaceae		253688936	253689197
S_enterica_Paratyphi_A_AKU12601	197362806 - 197363089	100	0	284	bacteria/Proteobacteria/Gammaproteobacteria/Enterobacteriales/Enterobacteriaceae/Salmonella/Salmonella enterica		197362806	197363089
S_enterica_Gallinarum_287_91	205352277 - 205352538	99.62	0	262	bacteria/Proteobacteria/Gammaproteobacteria/Enterobacteriales/Enterobacteriaceae/Salmonella/Salmonella enterica		205352277	205352538
S_enterica_Enteritidis_P125109	207856467 - 207856750	99.65	0	284	bacteria/Proteobacteria/Gammaproteobacteria/Enterobacteriales/Enterobacteriaceae/Salmonella/Salmonella enterica		207856467	207856750
E_coli_BL21_Gold_DE3_pLysS_AG	253773950 - 253774303	93.26	0	354	bacteria/Proteobacteria/Gammaproteobacteria/Enterobacteriales/Enterobacteriaceae		253773950	253774303
P_asymbiotica_ATCC43949	253990031 - 253990293	74.81	9e-147	263	bacteria/Proteobacteria/Gammaproteobacteria/Enterobacteriales/Enterobacteriaceae		253990031	253990293
E_coli_O157H7_TW14359	254792278 - 254792631	93.26	0	354	bacteria/Proteobacteria/Gammaproteobacteria/Enterobacteriales/Enterobacteriaceae		254792278	254792631
C_botulinum_A2_Kyoto	226947721 - 226948178	30.98	6e-21	458	bacteria/Firmicutes/Clostridia/Clostridiales		226947721	226948178
C_botulinum_Ba4_657	237793810 - 237794267	30.68	6e-21	458	bacteria/Firmicutes/Clostridia/Clostridiales		237793810	237794267
Y_pseudotuberculosis_PB1	186895316 - 186895577	89.69	9e-178	262	bacteria/Proteobacteria/Gammaproteobacteria/Enterobacteriales/Enterobacteriaceae		186895316	186895577
Y_pseudotuberculosis_YPIII	170024464 - 170024725	89.69	9e-178	262	bacteria/Proteobacteria/Gammaproteobacteria/Enterobacteriales/Enterobacteriaceae		170024464	170024725
C_botulinum_A3_Loch_Maree	170761646 - 170762103	30.98	7e-21	458	bacteria/Firmicutes/Clostridia/Clostridiales		170761646	170762103
C_botulinum_B1_Okra	170756515 - 170756972	30.98	1e-20	458	bacteria/Firmicutes/Clostridia/Clostridiales		170756515	170756972
K_pneumoniae_342	206575885 - 206576236	92.88	0	352	bacteria/Proteobacteria/Gammaproteobacteria/Enterobacteriales/Enterobacteriaceae		206575885	206576236
D_kamchatkensis_1221n	218883638 - 218884024	23.95	1e-08	387	Archaea/Crenarchaeota/Thermoprotei/Desulfurococcales/Desulfurococcaceae		218883638	218884024
S_enterica_Paratyphi_B_SPB7	161614666 - 161614927	100	0	262	bacteria/Proteobacteria/Gammaproteobacteria/Enterobacteriales/Enterobacteriaceae/Salmonella/Salmonella enterica		161614666	161614927
E_coli_O157H7_EC4115	209400137 - 209400490	93.26	0	354	bacteria/Proteobacteria/Gammaproteobacteria/Enterobacteriales/Enterobacteriaceae		209400137	209400490
K_pneumoniae_NTUH_K2044	238894087 - 238894438	92.53	0	352	bacteria/Proteobacteria/Gammaproteobacteria/Enterobacteriales/Enterobacteriaceae		238894087	238894438
S_enterica_Paratyphi_C_RKS4594	224584367 - 224584650	99.65	0	284	bacteria/Proteobacteria/Gammaproteobacteria/Enterobacteriales/Enterobacteriaceae/Salmonella/Salmonella enterica		224584367	224584650
E_tasmaniensis_Et1_99	188533577 - 188533838	89.27	8e-174	262	bacteria/Proteobacteria/Gammaproteobacteria/Enterobacteriales/Enterobacteriaceae		188533577	188533838
E_coli_K12_DH10B	170080677 - 170081030	93.26	0	354	bacteria/Proteobacteria/Gammaproteobacteria/Enterobacteriales/Enterobacteriaceae		170080677	170081030
S_enterica_Heidelberg_SL476	513545472 - 513545733	100	0	262	bacteria/Proteobacteria/Gammaproteobacteria/Enterobacteriales/Enterobacteriaceae/Salmonella/Salmonella enterica		513545472	513545733
A_mirum_DSM43827	256374866 - 256375323	30.85	4e-17	458	bacteria/Chlamydiae/Chlamydiales/Chlamydiaceae		256374866	256375323
C_botulinum_A_Hall	153937284 - 153937741	30.98	9e-21	458	bacteria/Firmicutes/Clostridia/Clostridiales		153937284	153937741
C_botulinum_F_Langeland	153939081 - 153939538	30.98	8e-21	458	bacteria/Firmicutes/Clostridia/Clostridiales		153939081	153939538
C_botulinum_A_ATCC19397	153933099 - 153933556	30.98	8e-21	458	bacteria/Firmicutes/Clostridia/Clostridiales		153933099	153933556
E_coli_SMS3_5	170683480 - 170683833	93.26	0	354	bacteria/Proteobacteria/Gammaproteobacteria/Enterobacteriales/Enterobacteriaceae		170683480	170683833
C_kluyveri_DSM555	153955434 - 153955891	28.57	7e-18	458	bacteria/Actinobacteria/Actinobacteria/Pseudonocardiales/Pseudonocardiaceae		153955434	153955891
S_enterica_Newport_SL254	513538098 - 513538359	99.62	0	262	bacteria/Proteobacteria/Gammaproteobacteria/Enterobacteriales/Enterobacteriaceae/Salmonella/Salmonella enterica		513538098	513538359
E_coli_B_REL606	254161132 - 254161485	93.26	0	354	bacteria/Proteobacteria/Gammaproteobacteria/Enterobacteriales/Enterobacteriaceae		254161132	254161485
P_calidifontis_JCM11548	126459497 - 126459866	30.05	8e-12	370	Archaea/Crenarchaeota/Thermoprotei/Thermoproteales/Thermoproteaceae		126459497	126459866
E_coli_ATCC8739	170020580 - 170020933	93.26	0	354	bacteria/Proteobacteria/Gammaproteobacteria/Enterobacteriales/Enterobacteriaceae		170020580	170020933
Enterobacter_638	146311204 - 146311558	91.61	0	355	bacteria/Proteobacteria/Gammaproteobacteria/Enterobacteriales/Enterobacteriaceae		146311204	146311558
S_proteamaculans_568	157371165 - 157371425	88.08	6e-174	261	bacteria/Proteobacteria/Gammaproteobacteria/Enterobacteriales/Enterobacteriaceae		157371165	157371425
S_marinus_F1	126466258 - 126466637	24.86	1e-10	380	Archaea/Crenarchaeota/Thermoprotei/Desulfurococcales/Desulfurococcaceae		126466258	126466637
G_lovleyi_SZ	189425374 - 189425812	34.6	9e-30	439	bacteria/Proteobacteria/Deltaproteobacteria/Desulfuromonadales/Geobacteraceae		189425374	189425812
C_maquilingensis_IC167	159041175 - 159041553	28.02	1e-13	379	Archaea/Crenarchaeota/Thermoprotei/Thermoproteales/Thermoproteaceae		159041175	159041553
C_novyi_NT	118443079 - 118443536	35.05	5e-21	458	bacteria/Firmicutes/Clostridia/Clostridiales		118443079	118443536
E_coli_APEC_O1	117623215 - 117623521	93.26	0	307	bacteria/Proteobacteria/Gammaproteobacteria/Enterobacteriales/Enterobacteriaceae		117623215	117623521
Y_pestis_Pestoides_F	145598460 - 145598721	89.69	9e-178	262	bacteria/Proteobacteria/Gammaproteobacteria/Enterobacteriales/Enterobacteriaceae		145598460	145598721
P_necessarius_asymbioticus_QLW_P1DMWA_1	145588615 - 145589162	35.79	6e-23	548	bacteria/Proteobacteria/Betaproteobacteria/Burkholderiales/Burkholderiaceae		145588615	145589162
Y_pestis_Antiqua	108807336 - 108807597	89.69	9e-178	262	bacteria/Proteobacteria/Gammaproteobacteria/Enterobacteriales/Enterobacteriaceae		108807336	108807597
A_butzleri_RM4018	157736318 - 157736783	28.42	2e-11	466	bacteria/Proteobacteria/Epsilonproteobacteria/Nautiliales/Nautiliaceae		157736318	157736783
E_coli_UTI89	91210112 - 91210418	93.26	0	307	bacteria/Proteobacteria/Epsilonproteobacteria/Campylobacterales/Campylobacteraceae		91210112	91210418
E_coli_536	110641203 - 110641556	93.26	0	354	bacteria/Proteobacteria/Gammaproteobacteria/Enterobacteriales/Enterobacteriaceae		110641203	110641556
Y_pseudotuberculosis_IP31758	153948133 - 153948394	89.69	9e-178	262	bacteria/Proteobacteria/Gammaproteobacteria/Enterobacteriales/Enterobacteriaceae		153948133	153948394
G_uraniireducens_Rf4	148264357 - 148264809	36.6	9e-29	453	bacteria/Proteobacteria/Deltaproteobacteria/Desulfuromonadales/Geobacteraceae		148264357	148264809
P_neutrophilum_V24Sta	171185250 - 171185620	29.38	1e-09	371	Archaea/Crenarchaeota/Thermoprotei/Thermoproteales/Thermoproteaceae		171185250	171185620
S_boydii_CDC3083_94	187732273 - 187732626	92.91	0	354	bacteria/Proteobacteria/Gammaproteobacteria/Enterobacteriales/Enterobacteriaceae		187732273	187732626
E_coli_HS	157160544 - 157160897	93.26	0	354	bacteria/Proteobacteria/Gammaproteobacteria/Enterobacteriales/Enterobacteriaceae		157160544	157160897
C_trachomatis_A_HAR13	76788727 - 76789160	31.13	9e-19	434	bacteria/Chlamydiae/Chlamydiales/Chlamydiaceae		76788727	76789160
P_propionicus_DSM2379	118580907 - 118581344	32.86	2e-28	438	bacteria/Proteobacteria/Deltaproteobacteria/Desulfuromonadales		118580907	118581344
S_sonnei_Ss046	74311583 - 74311936	92.91	0	354	bacteria/Proteobacteria/Gammaproteobacteria/Enterobacteriales/Enterobacteriaceae		74311583	74311936
S_boydii_Sb227	82544502 - 82544855	92.91	0	354	bacteria/Proteobacteria/Gammaproteobacteria/Enterobacteriales/Enterobacteriaceae		82544502	82544855
S_enterica_Paratyphi_A_ATCC9150	56413883 - 56414166	100	0	284	bacteria/Proteobacteria/Gammaproteobacteria/Enterobacteriales/Enterobacteriaceae/Salmonella/Salmonella enterica		56413883	56414166
S_enterica_arizonae_62_z4_z23	161503787 - 161504048	97.33	0	262	bacteria/Proteobacteria/Gammaproteobacteria/Enterobacteriales/Enterobacteriaceae/Salmonella/Salmonella enterica		161503787	161504048
Y_pseudotuberculosis_IP32953	51596281 - 51596542	89.69	9e-178	262	bacteria/Proteobacteria/Gammaproteobacteria/Enterobacteriales/Enterobacteriaceae		51596281	51596542
C_sakazakii_ATCC_BAA894	156934516 - 156934739	90.13	3e-148	224	bacteria/Proteobacteria/Gammaproteobacteria/Enterobacteriales/Enterobacteriaceae		156934516	156934739
C_koseri_ATCC_BAA895	157146282 - 157146543	93.13	0	262	bacteria/Proteobacteria/Gammaproteobacteria/Enterobacteriales/Enterobacteriaceae		157146282	157146543
C_perfringens_SM101	110801461 - 110801919	31.72	4e-22	459	bacteria/Firmicutes/Clostridia/Clostridiales		110801461	110801919
P_amoebophila_UWE25	46446118 - 46446550	32.86	1e-21	433	bacteria/Chlamydiae/Chlamydiales/Parachlamydiaceae		46446118	46446550
Y_pestis_Microtus_91001	45441515 - 45441776	89.69	9e-178	262	bacteria/Proteobacteria/Gammaproteobacteria/Enterobacteriales/Enterobacteriaceae		45441515	45441776
S_enterica_Choleraesuis_SC_B67	62179647 - 62179930	99.65	0	284	bacteria/Proteobacteria/Gammaproteobacteria/Enterobacteriales/Enterobacteriaceae/Salmonella/Salmonella enterica		62179647	62179930
C_pneumoniae_TW183	229009100 - 229009527	31.79	9e-21	428	bacteria/Chlamydiae/Chlamydiales/Chlamydiaceae		229009100	229009527
S_enterica_Typhi_Ty2	29142226 - 29142509	100	0	284	bacteria/Proteobacteria/Gammaproteobacteria/Enterobacteriales/Enterobacteriaceae/Salmonella/Salmonella enterica		29142226	29142509
C_felis_Fe_C56	89898152 - 89898581	32.14	2e-20	430	bacteria/Chlamydiae/Chlamydiales/Chlamydiaceae		89898152	89898581
C_abortus_S26_3	62185249 - 62185678	32.14	3e-20	430	bacteria/Chlamydiae/Chlamydiales/Chlamydiaceae		62185249	62185678
P_atrosepticum_SCRI1043	50120674 - 50120935	85.82	8e-170	262	bacteria/Proteobacteria/Gammaproteobacteria/Enterobacteriales/Enterobacteriaceae		50120674	50120935
E_coli_CFT073	26247044 - 26247350	93.26	0	307	bacteria/Proteobacteria/Gammaproteobacteria/Enterobacteriales/Enterobacteriaceae		26247044	26247350
C_perfringens_ATCC13124	110800819 - 110801277	31.72	3e-22	459	bacteria/Firmicutes/Clostridia/Clostridiales		110800819	110801277
Y_pestis_KIM10	22126237 - 22126498	89.69	9e-178	262	bacteria/Proteobacteria/Gammaproteobacteria/Enterobacteriales/Enterobacteriaceae		22126237	22126498
E_coli_O157H7_EDL933	15801011 - 15801364	92.91	0	354	bacteria/Proteobacteria/Gammaproteobacteria/Enterobacteriales/Enterobacteriaceae		15801011	15801364
C_pneumoniae_J138	15835642 - 15836069	31.79	8e-21	428	bacteria/Chlamydiae/Chlamydiales/Chlamydiaceae		15835642	15836069
C_pneumoniae_CWL029	15618030 - 15618457	31.79	8e-21	428	bacteria/Chlamydiae/Chlamydiales/Chlamydiaceae		15618030	15618457
C_pneumoniae_AR39	228968617 - 228969044	31.79	8e-21	428	bacteria/Chlamydiae/Chlamydiales/Chlamydiaceae		228968617	228969044
S_tokodaii_7	15922224 - 15922593	22.75	2e-07	370	Archaea/Crenarchaeota/Thermoprotei		15922224	15922593
S_enterica_Typhimurium_LT2	409994411 - 409994672	100	0	262	bacteria/Proteobacteria/Gammaproteobacteria/Enterobacteriales/Enterobacteriaceae/Salmonella/Salmonella enterica		409994411	409994672
S_enterica_Typhi_CT18	16760003 - 16760286	100	0	284	bacteria/Proteobacteria/Gammaproteobacteria/Enterobacteriales/Enterobacteriaceae/Salmonella/Salmonella enterica		16760003	16760286
C_muridarum_Nigg	15834903 -. 15835336	31.13	5e-19	434	bacteria/Chlamydiae/Chlamydiales/Chlamydiaceae		15834903	15835336
C_caviae_GPIC	29840424 - 29840853	32.47	2e-20	430	bacteria/Chlamydiae/Chlamydiales/Chlamydiaceae		29840424	29840853
E_coli_O157H7	15830520 - 15830873	93.26	0	354	bacteria/Proteobacteria/Gammaproteobacteria/Enterobacteriales/Enterobacteriaceae		15830520	15830873
E_coli_K12_MG1655	16128984 - 16129337	93.26	0	354	bacteria/Proteobacteria/Gammaproteobacteria/Enterobacteriales/Enterobacteriaceae		16128984	16129337
H_butylicus_DSM5456	124028005 - 124028389	25.98	2e-12	385	Archaea/Crenarchaeota/Thermoprotei/Desulfurococcales/Desulfurococcaceae		124028005	124028389
G_sulfurreducens_PCA	39996964 - 39997403	34.65	5e-29	440	bacteria/Proteobacteria/Deltaproteobacteria/Desulfuromonadales/Geobacteraceae		39996964	39997403
Y_enterocolitica_8081	123442708 - 123442969	88.93	3e-175	262	bacteria/Proteobacteria/Gammaproteobacteria/Enterobacteriales/Enterobacteriaceae		123442708	123442969
H_hepaticus_ATCC51449	32267318 - 32267794	27.45	2e-12	477	bacteria/Proteobacteria/Epsilonproteobacteria/Campylobacterales/Campylobacteraceae		32267318	32267794
G_metallireducens_GS15	404496162 - 404496600	37.38	3e-31	439	bacteria/Proteobacteria/Deltaproteobacteria/Desulfuromonadales/Geobacteraceae		404496162	404496600
P_aerophilum_IM2	18312969 - 18313339	30.19	6e-10	371	Archaea/Crenarchaeota/Thermoprotei/Thermoproteales/Thermoproteaceae		18312969	18313339
C_perfringens_13	18310647 - 18311105	31.72	4e-22	459	bacteria/Firmicutes/Clostridia/Clostridiales		18310647	18311105
C_trachomatis_D_UW3_CX	15604733 - 15605166	31.13	9e-19	434	bacteria/Chlamydiae/Chlamydiales/Chlamydiaceae		15604733	15605166
Y_pestis_CO92	218929071 - 218929332	89.69	9e-178	262	bacteria/Proteobacteria/Gammaproteobacteria/Enterobacteriales/Enterobacteriaceae		218929071	218929332
K_pneumoniae_MGH78578	152969604 - 152969865	95.02	0	262	bacteria/Proteobacteria/Gammaproteobacteria/Enterobacteriales/Enterobacteriaceae		152969604	152969865
Pantoea_At_9b	317048569 - 317048830	90.46	2e-179	262	bacteria/Proteobacteria/Gammaproteobacteria/Enterobacteriales/Enterobacteriaceae		317048569	317048830
Geobacter_M18	322419455 - 322419893	35.24	5e-30	439	bacteria/Proteobacteria/Deltaproteobacteria/Desulfuromonadales/Geobacteraceae		322419455	322419893
V_distributa_DSM14429	307595156 - 307595529	27.59	5e-12	374	Archaea/Crenarchaeota/Thermoprotei/Thermoproteales/Thermoproteaceae		307595156	307595529
E_coli_KO11FL	378713576 - 378713929	93.26	0	354	bacteria/Proteobacteria/Gammaproteobacteria/Enterobacteriales/Enterobacteriaceae		378713576	378713929
D_dadantii_3937	307131574 - 307131835	85.11	1e-165	262	bacteria/Proteobacteria/Gammaproteobacteria/Enterobacteriales/Enterobacteriaceae		307131574	307131835
C_ljungdahlii_DSM13528	300856137 - 300856596	28.16	4e-20	460	bacteria/Firmicutes/Clostridia/Clostridiales		300856137	300856596
E_billingiae_Eb661	300717197 - 300717458	89.66	3e-175	262	bacteria/Proteobacteria/Gammaproteobacteria/Enterobacteriales/Enterobacteriaceae		300717197	300717458
P_vagans_C9_1	308187246 - 308187507	89.31	1e-174	262	bacteria/Proteobacteria/Gammaproteobacteria/Enterobacteriales/Enterobacteriaceae		308187246	308187507
W_chondrophila_WSU86_1044	297620743 - 297621175	31.71	1e-23	433	bacteria/Firmicutes/Bacilli		297620743	297621175
B_selenitireducens_MLS10	297584911 - 297585365	31.78	4e-19	455	bacteria/Firmicutes/Bacilli		297584911	297585365
X_nematophila_ATCC19061	300723022 - 300723283	68.7	1e-134	262	bacteria/Proteobacteria/Gammaproteobacteria/Enterobacteriales/Enterobacteriaceae		300723022	300723283
T_aggregans_DSM11486	296242401 - 296242785	27.22	1e-10	385	Archaea/Crenarchaeota/Thermoprotei/Desulfurococcales/Desulfurococcaceae		296242401	296242785
E_cloacae_ATCC13047	296102958 - 296103220	92.75	0	263	bacteria/Proteobacteria/Gammaproteobacteria/Enterobacteriales/Enterobacteriaceae		296102958	296103220
E_amylovora_ATCC49946	292899764 - 292900025	88.51	9e-172	262	bacteria/Proteobacteria/Gammaproteobacteria/Enterobacteriales/Enterobacteriaceae		292899764	292900025
E_amylovora_CFBP1430	292488600 - 292488861	88.51	9e-172	262	bacteria/Proteobacteria/Gammaproteobacteria/Enterobacteriales/Enterobacteriaceae		292488600	292488861
P_ananatis_LMG20103	291617802 - 291618063	90.84	9e-179	262	bacteria/Proteobacteria/Gammaproteobacteria/Enterobacteriales/Enterobacteriaceae		291617802	291618063
E_coli_O55_H7_CB9615	291282019 - 291282372	93.26	0	354	bacteria/Proteobacteria/Gammaproteobacteria/Enterobacteriales/Enterobacteriaceae		291282019	291282372
H_mustelae_12198	291276923 - 291277386	26.94	7e-10	464	Archaea/Crenarchaeota/Thermoprotei/Desulfurococcales/Desulfurococcaceae		291276923	291277386
S_hellenicus_DSM12710	297527056 - 297527435	25.43	1e-10	380	Archaea/Crenarchaeota/Thermoprotei/Desulfurococcales/Desulfurococcaceae		297527056	297527435
D_dadantii_Ech586	271500101 - 271500362	84.73	2e-165	262	bacteria/Proteobacteria/Epsilonproteobacteria/Campylobacterales/Campylobacteraceae		271500101	271500362
S_odorifera_4Rx13	518649389 - 518649649	88.08	6e-174	261	bacteria/Proteobacteria/Gammaproteobacteria/Enterobacteriales/Enterobacteriaceae		518649389	518649649
K_variicola_At_22	288936184 - 288936535	92.88	0	352	bacteria/Fusobacteria/Fusobacteriales/Leptotrichiaceae		288936184	288936535
S_termitidis_ATCC33386	269119236 - 269119675	29.59	2e-22	440	bacteria/Fusobacteria/Fusobacteriales/Leptotrichiaceae		269119236	269119675
S_deleyianum_DSM6946	268680502 - 268680966	28.89	2e-07	465	bacteria/Proteobacteria/Epsilonproteobacteria/Campylobacterales/Campylobacteraceae		268680502	268680966
P_wasabiae_WPP163	261821182 - 261821443	86.59	6e-171	262	bacteria/Proteobacteria/Gammaproteobacteria/Enterobacteriales/Enterobacteriaceae		261821182	261821443
E_coli_O111_H11128	260867304 - 260867610	93.26	0	307	bacteria/Proteobacteria/Gammaproteobacteria/Enterobacteriales/Enterobacteriaceae		260867304	260867610
C_turicensis_z3032	260597397 - 260597725	87.32	0	329	bacteria/Proteobacteria/Gammaproteobacteria/Enterobacteriales/Enterobacteriaceae		260597397	260597725
E_pyrifoliae_Ep1_96	259908166 - 259908427	88.51	5e-172	262	bacteria/Proteobacteria/Gammaproteobacteria/Enterobacteriales/Enterobacteriaceae		259908166	259908427
C_trachomatis_C_TW3	568111269 - 568111702	31.13	9e-19	434	bacteria/Chlamydiae/Chlamydiales/Chlamydiaceae		568111269	568111702
C_sakazakii_45402	565646024 - 565646279	89.41	1e-169	256	bacteria/Proteobacteria/Gammaproteobacteria/Enterobacteriales/Enterobacteriaceae		565646024	565646279
delta_proteobacterium_BABL1	563707494 - 563707973	27.08	7e-19	480	bacteria/Proteobacteria/Deltaproteobacteria		563707494	563707973
candidate_division_SR1_bacterium_RAAC1_SR1_1	563700379 - 563700830	31.02	3e-21	452	bacteria/candidate division SR1/candidate division SR1 bacterium RAAC1 SR1 1		563700379	563700830
S_enterica_Agona_24249	563652560 - 563652783	98.66	1e-163	224	bacteria/Proteobacteria/Gammaproteobacteria/Enterobacteriales/Enterobacteriaceae/Salmonella/Salmonella enterica		563652560	563652783
E_coli_JJ1886	556551136 - 556551489	93.26	0	354	bacteria/Proteobacteria/Gammaproteobacteria/Enterobacteriales/Enterobacteriaceae		556551136	556551489
C_autoethanogenum_DSM10061	554378751 - 554379103	28.57	6e-21	353	bacteria/Firmicutes/Clostridia/Clostridiales		554378751	554379103
S_typhimurium_DT104	550900503 - 550900786	100	0	284	bacteria/Proteobacteria/Gammaproteobacteria/Enterobacteriales/Enterobacteriaceae/Salmonella/Salmonella enterica		550900503	550900786
K_pneumoniae_CG43	550444065 - 550444280	94.42	9e-151	216	bacteria/Proteobacteria/Gammaproteobacteria/Enterobacteriales/Enterobacteriaceae		550444065	550444280
S_enterica_Typhimurium_DT2	549723766 - 549724049	100	0	284	bacteria/Proteobacteria/Gammaproteobacteria/Enterobacteriales/Enterobacteriaceae/Salmonella/Salmonella enterica		549723766	549724049
C_trachomatis_F_SWFPminus	549731821 - 549732254	31.13	1e-18	434	bacteria/Chlamydiae/Chlamydiales/Chlamydiaceae		549731821	549732254
C_trachomatis_E_C599	549708557 - 549708990	31.13	9e-19	434	bacteria/Chlamydiae/Chlamydiales/Chlamydiaceae		549708557	549708990
S_enterica_Thompson_RM6836	549479004 - 549479227	100	2e-166	224	bacteria/Proteobacteria/Gammaproteobacteria/Enterobacteriales/Enterobacteriaceae/Salmonella/Salmonella enterica		549479004	549479227
C_pecorum_P787	545633206 - 545633635	34.44	3e-22	430	bacteria/Chlamydiae/Chlamydiales/Chlamydiaceae		545633206	545633635
C_pecorum_W73	545632279 - 545632708	34.44	3e-22	430	bacteria/Chlamydiae/Chlamydiales/Chlamydiaceae		545632279	545632708
C_pecorum_PV3056_3	545631355 - 545631784	34.44	3e-22	430	bacteria/Chlamydiae/Chlamydiales/Chlamydiaceae		545631355	545631784
E_coli_PMV1	544575405 - 544575666	95.42	0	262	bacteria/Proteobacteria/Gammaproteobacteria/Enterobacteriales/Enterobacteriaceae		544575405	544575666
E_coli_LY180	544389776 - 544390129	93.26	0	354	bacteria/Proteobacteria/Gammaproteobacteria/Enterobacteriales/Enterobacteriaceae		544389776	544390129
Serratia_ATCC39006	541865537 - 541865798	84.73	4e-165	262	bacteria/Proteobacteria/Gammaproteobacteria/Enterobacteriales/Enterobacteriaceae		541865537	541865798
S_enterica_Bovismorbificans_3114	538361629 - 538361890	100	0	262	bacteria/Proteobacteria/Gammaproteobacteria/Enterobacteriales/Enterobacteriaceae/Salmonella/Salmonella enterica		538361629	538361890
S_enterica_Gallinarum_Pullorum_CDC1983_67	537437170 - 537437431	99.62	0	262	bacteria/Proteobacteria/Gammaproteobacteria/Enterobacteriales/Enterobacteriaceae/Salmonella/Salmonella enterica		537437170	537437431
K_pneumoniae_JM45	530630910 - 530631171	95.02	0	262	bacteria/Proteobacteria/Gammaproteobacteria/Enterobacteriales/Enterobacteriaceae		530630910	530631171
S_enterica_Pullorum_S06004	529220047 - 529220270	99.55	9e-166	224	bacteria/Proteobacteria/Gammaproteobacteria/Enterobacteriales/Enterobacteriaceae/Salmonella/Salmonella enterica		529220047	529220270
P_mirabilis_BB2000	529237160 - 529237420	70.99	2e-135	261	bacteria/Proteobacteria/Gammaproteobacteria/Enterobacteriales/Enterobacteriaceae		529237160	529237420
S_enterica_Newport_USMARC_S3124_1	528818907 - 528819168	99.62	0	262	bacteria/Proteobacteria/Gammaproteobacteria/Enterobacteriales/Enterobacteriaceae/Salmonella/Salmonella enterica		528818907	528819168
C_trachomatis_RC_L2_55	527323475 - 527323908	31.13	9e-19	434	bacteria/Chlamydiae/Chlamydiales/Chlamydiaceae		527323475	527323908
C_trachomatis_RC_J971	527328310 - 527328743	31.13	9e-19	434	bacteria/Chlamydiae/Chlamydiales/Chlamydiaceae		527328310	527328743
C_trachomatis_J6276tet1	527322517 - 527322950	31.13	1e-18	434	bacteria/Chlamydiae/Chlamydiales/Chlamydiaceae		527322517	527322950
C_trachomatis_RC_J966	527327383 - 527327816	31.13	9e-19	434	bacteria/Chlamydiae/Chlamydiales/Chlamydiaceae		527327383	527327816
C_trachomatis_RC_J_s_122	527321582 - 527322015	31.13	9e-19	434	bacteria/Chlamydiae/Chlamydiales/Chlamydiaceae		527321582	527322015
C_trachomatis_RC_F_s_342	527320630 - 527321063	31.13	1e-18	434	bacteria/Chlamydiae/Chlamydiales/Chlamydiaceae		527320630	527321063
C_trachomatis_RC_L2_s_3	527326462 - 527326895	31.13	9e-19	434	bacteria/Chlamydiae/Chlamydiales/Chlamydiaceae		527326462	527326895
C_trachomatis_RC_J953	527319708 - 527320141	31.13	9e-19	434	bacteria/Chlamydiae/Chlamydiales/Chlamydiaceae		527319708	527320141
C_trachomatis_RC_J943	527325535 - 527325968	31.13	9e-19	434	bacteria/Chlamydiae/Chlamydiales/Chlamydiaceae		527325535	527325968
C_trachomatis_RC_F_s_852	527318754 - 527319187	31.13	1e-18	434	bacteria/Chlamydiae/Chlamydiales/Chlamydiaceae		527318754	527319187
C_trachomatis_RC_L2_s_46	527317828 - 527318261	31.13	9e-19	434	bacteria/Chlamydiae/Chlamydiales/Chlamydiaceae		527317828	527318261
C_trachomatis_RC_F69	527324610 - 527325043	31.13	9e-19	434	bacteria/Chlamydiae/Chlamydiales/Chlamydiaceae		527324610	527325043
S_bongori_Sbon_167	526227019 - 526227280	94.64	0	262	bacteria/Proteobacteria/Gammaproteobacteria/Enterobacteriales/Enterobacteriaceae/Salmonella		526227019	526227280
S_enterica_Serovar_Heidelberg_CFSAN002069	525827021 - 525827282	100	0	262	bacteria/Proteobacteria/Gammaproteobacteria/Enterobacteriales/Enterobacteriaceae/Salmonella/Salmonella enterica		525827021	525827282
S_enterica_Serovar_Cubana_CFSAN002050	525857301 - 525857562	100	0	262	bacteria/Proteobacteria/Gammaproteobacteria/Enterobacteriales/Enterobacteriaceae/Salmonella/Salmonella enterica		525857301	525857562
S_enterica_Serovar_Tv_5_CFSAN001921	525838600 - 525838861	100	0	262	bacteria/Proteobacteria/Gammaproteobacteria/Enterobacteriales/Enterobacteriaceae/Salmonella/Salmonella enterica		525838600	525838861
S_enterica_Bareilly_CFSAN000189	525947666 - 525947927	100	0	262	bacteria/Proteobacteria/Gammaproteobacteria/Enterobacteriales/Enterobacteriaceae/Salmonella/Salmonella enterica		525947666	525947927
S_enterica_Heidelberg_41578	525817012 - 525817273	100	0	262	bacteria/Proteobacteria/Gammaproteobacteria/Enterobacteriales/Enterobacteriaceae/Salmonella/Salmonella enterica		525817012	525817273
S_enterica_4_5_12_i_08_1736	526219854 - 526220077	100	2e-166	224	bacteria/Proteobacteria/Gammaproteobacteria/Enterobacteriales/Enterobacteriaceae/Salmonella/Salmonella enterica		526219854	526220077
S_liquefaciens_ATCC27592	525690059 - 525690319	88.46	1e-173	261	bacteria/Proteobacteria/Gammaproteobacteria/Enterobacteriales/Enterobacteriaceae		525690059	525690319
S_plymuthica_S13	521168736 - 521168996	88.08	6e-174	261	bacteria/Proteobacteria/Gammaproteobacteria/Enterobacteriales/Enterobacteriaceae		521168736	521168996
Enterobacter_R4_368	512648076 - 512648337	95.02	0	262	bacteria/Proteobacteria/Gammaproteobacteria/Enterobacteriales/Enterobacteriaceae		512648076	512648337
K_pneumoniae_rhinoscleromatis_SB3432	529989065 - 529989416	92.53	0	352	bacteria/Proteobacteria/Gammaproteobacteria/Enterobacteriales/Enterobacteriaceae		529989065	529989416
C_pasteurianum_BC1	488770452 - 488770909	30.28	2e-20	458	bacteria/Firmicutes/Clostridia/Clostridiales		488770452	488770909
S_enterica_Typhi_Ty21a	488654309 - 488654570	100	0	262	bacteria/Proteobacteria/Gammaproteobacteria/Enterobacteriales/Enterobacteriaceae/Salmonella/Salmonella enterica		488654309	488654570
S_enterica_Typhimurium_U288	482902937 - 482903198	100	0	262	bacteria/Proteobacteria/Gammaproteobacteria/Enterobacteriales/Enterobacteriaceae/Salmonella/Salmonella enterica		482902937	482903198
C_trachomatis_L2_434_Bu_f	482546312 - 482546745	31.13	9e-19	434	bacteria/Chlamydiae/Chlamydiales/Chlamydiaceae		482546312	482546745
C_trachomatis_L2_434_Bu_i	482545370 - 482545803	31.13	9e-19	434	bacteria/Chlamydiae/Chlamydiales/Chlamydiaceae		482545370	482545803
R_ornithinolytica_B6	481849681 - 481849942	91.19	4e-178	262	bacteria/Proteobacteria/Gammaproteobacteria/Enterobacteriales/Enterobacteriaceae		481849681	481849942
C_trachomatis	478468485 - 478468918	31.13	9e-19	434	bacteria/Chlamydiae/Chlamydiales/Chlamydiaceae		478468485	478468918
C_trachomatis_L2b_Canada2	478453154 - 478453587	31.13	9e-19	434	bacteria/Chlamydiae/Chlamydiales/Chlamydiaceae		478453154	478453587
C_trachomatis_L2b_Canada1	478452240 - 478452673	31.13	9e-19	434	bacteria/Chlamydiae/Chlamydiales/Chlamydiaceae		478452240	478452673
C_trachomatis_L3_404_LN	478463079 - 478463512	31.13	9e-19	434	bacteria/Chlamydiae/Chlamydiales/Chlamydiaceae		478463079	478463512
C_trachomatis_L2b_Ams5	478450441 - 478450874	31.13	9e-19	434	bacteria/Chlamydiae/Chlamydiales/Chlamydiaceae		478450441	478450874
C_trachomatis_L2b_Ams4	478467576 - 478468009	31.13	9e-19	434	bacteria/Chlamydiae/Chlamydiales/Chlamydiaceae		478467576	478468009
C_trachomatis_L2b_Ams3	478464877 - 478465310	31.13	9e-19	434	bacteria/Chlamydiae/Chlamydiales/Chlamydiaceae		478464877	478465310
C_trachomatis_L2b_Ams2	478449541 - 478449974	31.13	9e-19	434	bacteria/Chlamydiae/Chlamydiales/Chlamydiaceae		478449541	478449974
C_trachomatis_L2b_Ams1	478466676 - 478467109	31.13	9e-19	434	bacteria/Chlamydiae/Chlamydiales/Chlamydiaceae		478466676	478467109
C_trachomatis_L2b_795	478469385 - 478469818	31.13	9e-19	434	bacteria/Chlamydiae/Chlamydiales/Chlamydiaceae		478469385	478469818
C_trachomatis_L2b_CV204	478463977 - 478464410	31.13	9e-19	434	bacteria/Chlamydiae/Chlamydiales/Chlamydiaceae		478463977	478464410
C_trachomatis_L2b_LST	478471176 - 478471609	31.13	9e-19	434	bacteria/Chlamydiae/Chlamydiales/Chlamydiaceae		478471176	478471609
C_trachomatis_L2b_UCH2	478454047 - 478454480	31.13	9e-19	434	bacteria/Chlamydiae/Chlamydiales/Chlamydiaceae		478454047	478454480
C_trachomatis_L2b_8200_07	478470285 - 478470718	31.13	9e-19	434	bacteria/Chlamydiae/Chlamydiales/Chlamydiaceae		478470285	478470718
C_trachomatis_L2_25667R	478446848 - 478447281	31.13	9e-19	434	bacteria/Chlamydiae/Chlamydiales/Chlamydiaceae		478446848	478447281
C_trachomatis_L1_224	478462180 - 478462613	31.13	9e-19	434	bacteria/Chlamydiae/Chlamydiales/Chlamydiaceae		478462180	478462613
C_trachomatis_L1_115	478451341 - 478451774	31.13	9e-19	434	bacteria/Chlamydiae/Chlamydiales/Chlamydiaceae		478451341	478451774
C_trachomatis_L1_440_LN	478447739 - 478448172	31.13	9e-19	434	bacteria/Chlamydiae/Chlamydiales/Chlamydiaceae		478447739	478448172
C_trachomatis_K_SotonK1	478457666 - 478458099	31.13	9e-19	434	bacteria/Chlamydiae/Chlamydiales/Chlamydiaceae		478457666	478458099
C_trachomatis	478474785 - 478475218	31.13	1e-18	434	bacteria/Chlamydiae/Chlamydiales/Chlamydiaceae		478474785	478475218
C_trachomatis_Ia_SotonIa1	478460370 - 478460803	31.13	1e-18	434	bacteria/Chlamydiae/Chlamydiales/Chlamydiaceae		478460370	478460803
C_trachomatis_G_SotonG1	478456755 - 478457188	31.13	9e-19	434	bacteria/Chlamydiae/Chlamydiales/Chlamydiaceae		478456755	478457188
C_trachomatis	478473883 - 478474316	31.13	1e-18	434	bacteria/Chlamydiae/Chlamydiales/Chlamydiaceae		478473883	478474316
C_trachomatis_E_SotonE8	478455857 - 478456290	31.13	9e-19	434	bacteria/Chlamydiae/Chlamydiales/Chlamydiaceae		478455857	478456290
C_trachomatis_E_SotonE4	478472980 - 478473413	31.13	9e-19	434	bacteria/Chlamydiae/Chlamydiales/Chlamydiaceae		478472980	478473413
C_trachomatis_E_Bour	478461265 - 478461698	31.13	1e-18	434	bacteria/Chlamydiae/Chlamydiales/Chlamydiaceae		478461265	478461698
C_trachomatis_D_SotonD6	478459469 - 478459902	31.13	9e-19	434	bacteria/Chlamydiae/Chlamydiales/Chlamydiaceae		478459469	478459902
C_trachomatis_D_SotonD5	478454947 - 478455380	31.13	9e-19	434	bacteria/Chlamydiae/Chlamydiales/Chlamydiaceae		478454947	478455380
C_trachomatis_D_SotonD1	478472076 - 478472509	31.13	1e-18	434	bacteria/Chlamydiae/Chlamydiales/Chlamydiaceae		478472076	478472509
C_trachomatis_A7249	478465777 - 478466210	31.13	9e-19	434	bacteria/Chlamydiae/Chlamydiales/Chlamydiaceae		478465777	478466210
C_trachomatis_A5291	478448632 - 478449065	31.13	9e-19	434	bacteria/Chlamydiae/Chlamydiales/Chlamydiaceae		478448632	478449065
C_trachomatis_A363	478458559 - 478458992	31.13	9e-19	434	bacteria/Chlamydiae/Chlamydiales/Chlamydiaceae		478458559	478458992
B_exovorus_JSS	471261664 - 471262102	34.3	1e-29	439	bacteria/Proteobacteria/ Deltaproteobacteria/Bdellovibrionales/Bdellovibrionaceae		471261664	471262102
H_cinaedi_ATCC_BAA847	471315571 - 471316042	28.57	3e-10	472	bacteria/Proteobacteria/Epsilonproteobacteria/Campylobacterales/Helicobacteraceae		471315571	471316042
C_trachomatis_IU888	478428151 - 478428584	31.13	1e-18	434	bacteria/Chlamydiae/Chlamydiales/Chlamydiaceae		478428151	478428584
C_trachomatis_IU824	471328191 - 471328624	31.13	1e-18	434	bacteria/Chlamydiae/Chlamydiales/Chlamydiaceae		471328191	471328624
Pectobacterium_SCC3193	470154272 - 470154533	86.59	6e-171	262	bacteria/Proteobacteria/Gammaproteobacteria/Enterobacteriales/Enterobacteriaceae		470154272	470154533
E_coli_K12_MDS42	471333064 - 471333417	93.26	0	354	bacteria/Proteobacteria/Gammaproteobacteria/Enterobacteriales/Enterobacteriaceae		471333064	471333417
beta_proteobacterium_CB	456063727 - 456064283	35.6	1e-22	557	bacteria/Proteobacteria/Betaproteobacteria		456063727	456064283
S_enterica_Javiana_CFSAN001992	452120711 - 452120972	100	0	262	bacteria/Proteobacteria/Gammaproteobacteria/Enterobacteriales/Enterobacteriaceae/Salmonella/Salmonella enterica		452120711	452120972
C_sakazakii_Sp291	449308708 - 449308969	90.42	2e-175	262	bacteria/Proteobacteria/Gammaproteobacteria/Enterobacteriales/Enterobacteriaceae		449308708	449308969
C_psittaci_Mat116	449071307 - 449071736	32.14	5e-20	430	bacteria/Chlamydiae/Chlamydiales/Chlamydiaceae		449071307	449071736
S_marcescens_WW4	448242685 - 448242946	87.79	1e-175	262	bacteria/Proteobacteria/Gammaproteobacteria/Enterobacteriales/Enterobacteriaceae		448242685	448242946
E_aerogenes_EA1509E	444352085 - 444352346	93.49	0	262	bacteria/Proteobacteria/Gammaproteobacteria/Enterobacteriales/Enterobacteriaceae		444352085	444352346
E_coli_APEC_O78	443617136 - 443617397	95.42	0	262	bacteria/Proteobacteria/Gammaproteobacteria/Enterobacteriales/Enterobacteriaceae		443617136	443617397
E_bacterium_FGI57	440288091 - 440288444	92.53	0	354	bacteria/Proteobacteria/Gammaproteobacteria/Enterobacteriales/Enterobacteriaceae		440288091	440288444
S_marcescens_FGI94	440230418 - 440230679	87.4	2e-173	262	bacteria/Proteobacteria/Gammaproteobacteria/Enterobacteriales/Enterobacteriaceae		440230418	440230679
S_espanaensis_DSM44229	433602628 - 433603085	26.44	5e-16	458	bacteria/Actinobacteria/Actinobacteria/Pseudonocardiales/Pseudonocardiaceae		433602628	433603085
M_smegmatis_JS623	433649676 - 433650112	27.32	1e-16	437	bacteria/Actinobacteria/Actinobacteria		433649676	433650112
B_bacteriovorus_Tiberius	426402730 - 426403176	33.82	1e-28	447	bacteria/Proteobacteria/ Deltaproteobacteria/Bdellovibrionales/Bdellovibrionaceae		426402730	426403176
M_morganii_KT	455739119 - 455739379	72.14	6e-138	261	bacteria/Proteobacteria/Gammaproteobacteria/Enterobacteriales/Enterobacteriaceae		455739119	455739379
C_psittaci_01DC12	410858607 - 410859036	32.14	5e-20	430	bacteria/Chlamydiae/Chlamydiales/Chlamydiaceae		410858607	410859036
S_agarivorans_SA1	410664575 - 410664838	50.71	5e-60	264	bacteria/Proteobacteria/Gammaproteobacteria/Cellvibrionales/Cellvibrionacea		410664575	410664838
E_coli_O104_H4_2009EL_2071	407468567 - 407468828	95.42	0	262	bacteria/Proteobacteria/Gammaproteobacteria/Enterobacteriales/Enterobacteriaceae		407468567	407468828
E_coli_O104_H4_2011C_3493	407482702 - 407482963	95.42	0	262	bacteria/Proteobacteria/Gammaproteobacteria/Enterobacteriales/Enterobacteriaceae		407482702	407482963
E_coli_O104_H4_2009EL_2050	410483254 - 410483515	95.42	0	262	bacteria/Proteobacteria/Gammaproteobacteria/Enterobacteriales/Enterobacteriaceae		410483254	410483515
C_psittaci_NJ1	406593608 - 406594037	32.14	4e-20	430	bacteria/Chlamydiae/Chlamydiales/Chlamydiaceae		406593608	406594037
C_psittaci_CP3	406592547 - 406592976	32.14	5e-20	430	bacteria/Chlamydiae/Chlamydiales/Chlamydiaceae		406592547	406592976
C_psittaci_WC	407460854 - 407461283	32.14	5e-20	430	bacteria/Chlamydiae/Chlamydiales/Chlamydiaceae		407460854	407461283
C_psittaci_M56	407459483 - 407459912	32.14	5e-20	430	bacteria/Chlamydiae/Chlamydiales/Chlamydiaceae		407459483	407459912
C_psittaci_WS_RT_E30	407458231 - 407458660	32.14	5e-20	430	bacteria/Chlamydiae/Chlamydiales/Chlamydiaceae		407458231	407458660
C_psittaci_VS225	407456906 - 407457335	32.14	5e-20	430	bacteria/Chlamydiae/Chlamydiales/Chlamydiaceae		407456906	407457335
C_psittaci_MN	406594577 - 406595006	32.14	5e-20	430	bacteria/Chlamydiae/Chlamydiales/Chlamydiaceae		406594577	406595006
C_psittaci_GR9	407455496 - 407455925	32.14	6e-20	430	bacteria/Chlamydiae/Chlamydiales/Chlamydiaceae		407455496	407455925
C_psittaci_84_55	407454217 - 407454646	32.14	5e-20	430	bacteria/Chlamydiae/Chlamydiales/Chlamydiaceae		407454217	407454646
P_carotovorum_PCC21	403059103 - 403059364	86.59	3e-170	262	bacteria/Proteobacteria/Gammaproteobacteria/Enterobacteriales/Enterobacteriaceae		403059103	403059364
N_alba_ATCC_BAA2165	403510344 - 403510793	28.06	3e-16	450	bacteria/Actinobacteria/Actinobacteria/Micrococcales/Micrococcaceae		403510344	403510793
K_pneumoniae_1084	402781430 - 402781691	95.02	0	262	bacteria/Proteobacteria/Gammaproteobacteria/Enterobacteriales/Enterobacteriaceae		402781430	402781691
B_subtilis_QB928	402775725 - 402776166	33.16	2e-24	442	bacteria/Firmicutes/Bacilli/Bacillales/Bacillaceae		402775725	402776166
E_cloacae_ENHKU01	401763139 - 401763401	93.13	0	263	bacteria/Proteobacteria/Gammaproteobacteria/Enterobacteriales/Enterobacteriaceae		401763139	401763401
K_oxytoca_E718	397657281 - 397657542	91.95	3e-179	262	bacteria/Proteobacteria/Gammaproteobacteria/Enterobacteriales/Enterobacteriaceae		397657281	397657542
E_cloacae_dissolvens_SDM	392978498 - 392978760	93.51	0	263	bacteria/Proteobacteria/Gammaproteobacteria/Enterobacteriales/Enterobacteriaceae		392978498	392978760
S_barnesii_SES3	390941103 - 390941567	28.89	2e-07	465	bacteria/Proteobacteria/Epsilonproteobacteria/Campylobacterales/Helicobacteraceae		390941103	390941567
Thermogladius_1633	389861156 - 389861541	25.15	4e-09	386	Archaea/ Crenarchaeota/Thermoprotei/Desulfurococcales/Desulfurococcaceae		389861156	389861541
C_trachomatis_F_SW5	389859464 - 389859897	31.13	1e-18	434	bacteria/Chlamydiae/Chlamydiales/Chlamydiaceae		389859464	389859897
C_trachomatis_F_SW4	389857713 - 389858146	31.13	1e-18	434	bacteria/Chlamydiae/Chlamydiales/Chlamydiaceae		389857713	389858146
C_trachomatis_E_SW3	389858586 - 389859019	31.13	9e-19	434	bacteria/Chlamydiae/Chlamydiales/Chlamydiaceae		389858586	389859019
C_sakazakii_ES15	389841452 - 389841713	90.42	2e-175	262	bacteria/Proteobacteria/Gammaproteobacteria/Enterobacteriales/Enterobacteriaceae		389841452	389841713
E_blattae_DSM4481	387889747 - 387890008	86.97	5e-170	262	bacteria/Proteobacteria/Gammaproteobacteria/Enterobacteriales/Enterobacteriaceae		387889747	387890008
E_coli_Xuzhou21	387881780 - 387882133	93.26	0	354	bacteria/Proteobacteria/Gammaproteobacteria/Enterobacteriales/Enterobacteriaceae		387881780	387882133
H_cinaedi_PAGU611	386761646 - 386762117	26.19	3e-10	472	bacteria/Proteobacteria/Epsilonproteobacteria/Campylobacterales/Helicobacteraceae		386761646	386762117
S_enterica_Heidelberg_B182	386590991 - 386591252	100	0	262	bacteria/Proteobacteria/Gammaproteobacteria/Enterobacteriales/Enterobacteriaceae/Salmonella/Salmonella enterica		386590991	386591252
P_stuartii_MRSN2154	386745279 - 386745539	72.14	7e-138	261	bacteria/Proteobacteria/Gammaproteobacteria/Enterobacteriales/Enterobacteriaceae		386745279	386745539
P_ananatis_PA13	386079000 - 386079261	90.84	9e-179	262	bacteria/Proteobacteria/Gammaproteobacteria/Enterobacteriales/Enterobacteriaceae		386079000	386079261
E_coli_O55_H7_RM12579	387506131 - 387506392	95.42	0	262	bacteria/Proteobacteria/Gammaproteobacteria/Enterobacteriales/Enterobacteriaceae		387506131	387506392
K_pneumoniae_KCTC2242	386034230 - 386034491	95.02	0	262	bacteria/Proteobacteria/Gammaproteobacteria/Enterobacteriales/Enterobacteriaceae		386034230	386034491
E_coli_NA114	386618609 - 386618962	93.26	0	354	bacteria/Proteobacteria/Gammaproteobacteria/Enterobacteriales/Enterobacteriaceae		386618609	386618962
E_coli_O7_K1_CE10	386623478 - 386623831	93.26	0	354	bacteria/Proteobacteria/Gammaproteobacteria/Enterobacteriales/Enterobacteriaceae		386623478	386623831
E_coli_W	386708833 - 386709186	93.26	0	354	bacteria/Proteobacteria/Gammaproteobacteria/Enterobacteriales/Enterobacteriaceae		386708833	386709186
E_coli_KO11FL	386702006 - 386702359	93.26	0	354	bacteria/Proteobacteria/Gammaproteobacteria/Enterobacteriales/Enterobacteriaceae		386702006	386702359
C_botulinum_H04402_065	387816724 - 387817181	30.98	8e-21	458	bacteria/Firmicutes/Clostridia/Clostridiales/Clostridiaceae		387816724	387817181
P_ananatis_AJ13355	386016151 - 386016412	90.84	9e-179	262	bacteria/Proteobacteria/Gammaproteobacteria/Enterobacteriales/Enterobacteriaceae		386016151	386016412
Y_enterocolitica_palearctica_Y11	386308148 - 386308409	88.17	7e-174	262	bacteria/Proteobacteria/Gammaproteobacteria/Enterobacteriales/Enterobacteriaceae		386308148	386308409
Serratia_AS13	386329677 - 386329937	88.08	6e-174	261	bacteria/Proteobacteria/Gammaproteobacteria/Enterobacteriales/Enterobacteriaceae		386329677	386329937
C_psittaci_RD1	392376824 - 392377253	32.14	5e-20	430	bacteria/Chlamydiae/Chlamydiales/Chlamydiaceae		392376824	392377253
E_coli_P12b	386704197 - 386704550	93.26	0	354	bacteria/Proteobacteria/Gammaproteobacteria/Enterobacteriales/Enterobacteriaceae		386704197	386704550
E_coli_DH1	387620749 - 387621102	93.26	0	354	bacteria/Proteobacteria/Gammaproteobacteria/Enterobacteriales/Enterobacteriaceae		387620749	387621102
E_coli_clone_D_i14	386633468 - 386633774	93.26	0	307	bacteria/Proteobacteria/Gammaproteobacteria/Enterobacteriales/Enterobacteriaceae		386633468	386633774
E_coli_clone_D_i2	386628548 - 386628854	93.26	0	307	bacteria/Proteobacteria/Gammaproteobacteria/Enterobacteriales/Enterobacteriaceae		386628548	386628854
E_coli_UM146	386605083 - 386605344	95.42	0	262	bacteria/Proteobacteria/Gammaproteobacteria/Enterobacteriales/Enterobacteriaceae		386605083	386605344
E_coli_W	386608385 - 386608738	93.26	0	354	bacteria/Proteobacteria/Gammaproteobacteria/Enterobacteriales/Enterobacteriaceae		386608385	386608738
C_trachomatis_Sweden2	386262372 - 386262805	31.13	9e-19	434	bacteria/Chlamydiae/Chlamydiales/Chlamydiaceae		386262372	386262805
E_coli_ETEC_H10407	387611560 - 387611913	93.26	0	354	bacteria/Proteobacteria/Gammaproteobacteria/Enterobacteriales/Enterobacteriaceae		387611560	387611913
E_coli_UMNK88	386613293 - 386613554	95.42	0	262	bacteria/Proteobacteria/Gammaproteobacteria/Enterobacteriales/Enterobacteriaceae		386613293	386613554
E_coli_O83_H1_NRG857C	387616328 - 387616634	93.26	0	307	bacteria/Proteobacteria/Gammaproteobacteria/Enterobacteriales/Enterobacteriaceae		387616328	387616634
E_coli_042	387606555 - 387606908	92.55	0	354	bacteria/Proteobacteria/Gammaproteobacteria/Enterobacteriales/Enterobacteriaceae		387606555	387606908
G_sulfurreducens_KN400	409912393 - 409912832	34.65	5e-29	440	bacteria/Proteobacteria/ Deltaproteobacteria/Desulfuromonadales		409912393	409912832
E_coli_ABU83972	386638352 - 386638613	95.42	0	262	bacteria/Proteobacteria/Gammaproteobacteria/Enterobacteriales/Enterobacteriaceae		386638352	386638613
E_coli_LF82	222155776 - 222156082	93.26	0	307	bacteria/Proteobacteria/Gammaproteobacteria/Enterobacteriales/Enterobacteriaceae		222155776	222156082
E_coli_DH1	386596147 - 386596500	93.26	0	354	bacteria/Proteobacteria/Gammaproteobacteria/Enterobacteriales/Enterobacteriaceae		386596147	386596500
E_coli_BL21_DE3	251784558 - 251784911	93.26	0	354	bacteria/Proteobacteria/Gammaproteobacteria/Enterobacteriales/Enterobacteriaceae		251784558	251784911
E_coli_BL21_DE3	254287940 - 254288293	93.26	0	354	bacteria/Proteobacteria/Gammaproteobacteria/Enterobacteriales/Enterobacteriaceae		254287940	254288293
E_coli_SE15	387828979 - 387829332	93.26	0	354	bacteria/Proteobacteria/Gammaproteobacteria/Enterobacteriales/Enterobacteriaceae		387828979	387829332
E_coli_K12_W3110	388477103 - 388477456	93.26	0	354	bacteria/Proteobacteria/Gammaproteobacteria/Enterobacteriales/Enterobacteriaceae		388477103	388477456
C_trachomatis_G11074	385245911 - 385246344	31.13	9e-19	434	bacteria/Chlamydiae/Chlamydiales/Chlamydiaceae		385245911	385246344
C_trachomatis_E150	385244983 - 385245416	31.13	9e-19	434	bacteria/Chlamydiae/Chlamydiales/Chlamydiaceae		385244983	385245416
C_trachomatis_G9301	385242301 - 385242734	31.13	9e-19	434	bacteria/Chlamydiae/Chlamydiales/Chlamydiaceae		385242301	385242734
C_trachomatis_E11023	385241375 - 385241808	31.13	1e-18	434	bacteria/Chlamydiae/Chlamydiales/Chlamydiaceae		385241375	385241808
C_trachomatis_G11222	385240446 - 385240879	31.13	9e-19	434	bacteria/Chlamydiae/Chlamydiales/Chlamydiaceae		385240446	385240879
C_trachomatis_G9768	385239525 - 385239958	31.13	9e-19	434	bacteria/Chlamydiae/Chlamydiales/Chlamydiaceae		385239525	385239958
C_trachomatis_A2497	385269659 - 385270092	31.13	9e-19	434	bacteria/Chlamydiae/Chlamydiales/Chlamydiaceae		385269659	385270092
Erwinia_Ejp617	385788652 - 385788913	88.51	4e-172	262	bacteria/Proteobacteria/Gammaproteobacteria/Enterobacteriales/Enterobacteriaceae		385788652	385788913
C_trachomatis_D_EC	385243223 - 385243656	31.13	9e-19	434	bacteria/Chlamydiae/Chlamydiales/Chlamydiaceae		385243223	385243656
C_trachomatis_D_LC	385244103 - 385244536	31.13	9e-19	434	bacteria/Chlamydiae/Chlamydiales/Chlamydiaceae		385244103	385244536
C_trachomatis_A2497	376282024 - 376282457	31.13	9e-19	434	bacteria/Chlamydiae/Chlamydiales/Chlamydiaceae		376282024	376282457
C_psittaci_6BC	384450750 - 384451179	32.14	5e-20	430	bacteria/Chlamydiae/Chlamydiales/Chlamydiaceae		384450750	384451179
E_pyrifoliae_DSM12163	387871002 - 387871263	88.51	5e-172	262	bacteria/Proteobacteria/Gammaproteobacteria/Enterobacteriales/Enterobacteriaceae		387871002	387871263
C_pneumoniae_LPCoLN	384449630 - 384450053	31.79	9e-21	424	bacteria/Chlamydiae/Chlamydiales/Chlamydiaceae		384449630	384450053
C_psittaci_01DC11	384451745 - 384452174	32.14	5e-20	430	bacteria/Chlamydiae/Chlamydiales/Chlamydiaceae		384451745	384452174
C_psittaci_08DC60	384452719 - 384453148	32.14	5e-20	430	bacteria/Chlamydiae/Chlamydiales/Chlamydiaceae		384452719	384453148
C_psittaci_C19_98	384453698 - 384454127	32.14	5e-20	430	bacteria/Chlamydiae/Chlamydiales/Chlamydiaceae		384453698	384454127
C_psittaci_02DC15	384454677 - 384455106	32.14	5e-20	430	bacteria/Chlamydiae/Chlamydiales/Chlamydiaceae		384454677	384455106
C_botulinum_F230613	384460916 - 384461373	30.98	8e-21	458	bacteria/Firmicutes/Clostridia/Clostridiales/Clostridiaceae		384460916	384461373
S_flexneri_2002017	384542600 - 384542906	92.2	0	307	bacteria/Proteobacteria/Gammaproteobacteria/Enterobacteriales/Enterobacteriaceae		384542600	384542906
Arcobacter_L	384170954 - 384171421	28.41	4e-11	468	bacteria/Proteobacteria/Epsilonproteobacteria/Campylobacterales		384170954	384171421
Y_pestis_D182038	384126287 - 384126465	87.9	3e-70	179	bacteria/Proteobacteria/Gammaproteobacteria/Enterobacteriales/Enterobacteriaceae		384126287	384126465
Y_pestis_D106004	384122314 - 384122575	89.69	9e-178	262	bacteria/Proteobacteria/Gammaproteobacteria/Enterobacteriales/Enterobacteriaceae		384122314	384122575
R_aquatilis_HX2	384258343 - 384258604	87.4	3e-174	262	bacteria/Proteobacteria/Gammaproteobacteria/Enterobacteriales/Enterobacteriaceae		384258343	384258604
S_enterica_Typhimurium_798	383495850 - 383496111	100	0	262	bacteria/Proteobacteria/Gammaproteobacteria/Enterobacteriales/Enterobacteriaceae/Salmonella/Salmonella enterica		383495850	383496111
D_acidiphilus_SJ4	392427250 - 392427708	32.76	9e-26	459	bacteria/Firmicutes/Clostridia/Clostridiales/Clostridiaceae		392427250	392427708

## Sheet: SinR
Supplementary File 3
In silico clustering of Salmonella global gene expression data reveals novel genes co-regulated with the SPI-1 virulence genes through HilD
Irma Martínez-Flores, Deyanira Pérez-Morales, Mishael Sánchez-Pérez, Claudia C. Paredes, Julio Collado-Vides, Heladia Salgado and Víctor H. Bustamante
Orthologs for SinR
Organism containing the ortholog	Genome position of ortholog gene	Identity of ortholog protein (%)	E-value	Lenght of ortholog protein (aa)	Lineage	G genome position of orthologous gene
S_enterica_Typhimurium_UK1	378987706 - 378988020	100	0	315	bacteria/Proteobacteria/Gammaproteobacteria/Enterobacteriales/Enterobacteriaceae/Salmonella/Salmonella enterica	378987706	378988020
S_enterica_Gp_RKS5078	378956307 - 378956619	98.73	0	313	bacteria/Proteobacteria/Gammaproteobacteria/Enterobacteriales/Enterobacteriaceae/Salmonella/Salmonella enterica	378956307	378956619
S_enterica_Typhi_P_stx_12	378960737 - 378960803	100	1e-41	67	bacteria/Proteobacteria/Gammaproteobacteria/Enterobacteriales/Enterobacteriaceae/Salmonella/Salmonella enterica	378960737	378960803
R_aquatilis_CIP78_65_ATCC_33071	383190554 - 383190856	46.67	2e-103	303	bacteria/Proteobacteria/Gammaproteobacteria/Enterobacteriales/Enterobacteriaceae/Salmonella/Salmonella enterica	383190554	383190856
S_enterica_Typhimurium_SL1344	378698272 - 378698586	100	0	315	bacteria/Proteobacteria/Gammaproteobacteria/Enterobacteriales/Enterobacteriaceae/Salmonella/Salmonella enterica	378698272	378698586
S_enterica_Typhimurium_D23580	378443751 - 378444065	100	0	315	bacteria/Proteobacteria/Gammaproteobacteria/Enterobacteriales/Enterobacteriaceae/Salmonella/Salmonella enterica	378443751	378444065
S_enterica_Typhimurium_14028S	378448618 - 378448932	100	0	315	bacteria/Proteobacteria/Gammaproteobacteria/Enterobacteriales/Enterobacteriaceae/Salmonella/Salmonella enterica	378448618	378448932
S_enterica_Typhimurium_T000240	378982846 - 378983159	100	0	314	bacteria/Proteobacteria/Gammaproteobacteria/Enterobacteriales/Enterobacteriaceae/Salmonella/Salmonella enterica	378982846	378983159
S_enterica_Typhimurium_ST4_74	379699523 - 379699837	100	0	315	bacteria/Proteobacteria/Gammaproteobacteria/Enterobacteriales/Enterobacteriaceae/Salmonella/Salmonella enterica	379699523	379699837
S_enterica_Agona_SL483	197251913 - 197252227	100	0	315	bacteria/Proteobacteria/Gammaproteobacteria/Enterobacteriales/Enterobacteriaceae/Salmonella/Salmonella enterica	197251913	197252227
S_enterica_Paratyphi_A_AKU12601	197363507 - 197363820	100	0	314	bacteria/Proteobacteria/Gammaproteobacteria/Enterobacteriales/Enterobacteriaceae/Salmonella/Salmonella enterica	197363507	197363820
S_enterica_Gallinarum_287_91	205351628 - 205351940	98.73	0	313	bacteria/Proteobacteria/Gammaproteobacteria/Enterobacteriales/Enterobacteriaceae/Salmonella/Salmonella enterica	205351628	205351940
S_enterica_Enteritidis_P125109	207855789 - 207856103	99.37	0	315	bacteria/Proteobacteria/Gammaproteobacteria/Enterobacteriales/Enterobacteriaceae/Salmonella/Salmonella enterica	207855789	207856103
S_enterica_Paratyphi_B_SPB7	161615527 - 161615841	99.68	0	315	bacteria/Proteobacteria/Gammaproteobacteria/Enterobacteriales/Enterobacteriaceae/Salmonella/Salmonella enterica	161615527	161615841
S_enterica_Paratyphi_C_RKS4594	224582145 - 161615841	99.68	0	315	bacteria/Proteobacteria/Gammaproteobacteria/Enterobacteriales/Enterobacteriaceae/Salmonella/Salmonella enterica	224582145	224582459
S_enterica_Dublin_CT02021853	198241903 - 198242217	99.68	0	315	bacteria/Proteobacteria/Gammaproteobacteria/Enterobacteriales/Enterobacteriaceae/Salmonella/Salmonella enterica	198241903	198242217
S_enterica_Schwarzengrund_CVM19633	194734026 - 194734340	100	0	315	bacteria/Proteobacteria/Gammaproteobacteria/Enterobacteriales/Enterobacteriaceae/Salmonella/Salmonella enterica	194734026	194734340
S_enterica_Newport_SL254	194445654 - 194445968	99.37	0	315	bacteria/Proteobacteria/Gammaproteobacteria/Enterobacteriales/Enterobacteriaceae/Salmonella/Salmonella enterica	194445654	194445968
S_enterica_Paratyphi_A_ATCC9150	56414575 - 56414888	100	0	314	bacteria/Proteobacteria/Gammaproteobacteria/Enterobacteriales/Enterobacteriaceae/Salmonella/Salmonella enterica	56414575	56414888
P_syringae_phaseolicola_1448A	71725163 - 71725494	52.27	2e-118	332	bacteria/Proteobacteria/Gammaproteobacteria/ Pseudomonadales/Pseudomonadaceae	71725163	71725494
S_enterica_Choleraesuis_SC_B67	62178867 - 62179181	99.37	0	315	bacteria/Proteobacteria/Gammaproteobacteria/Enterobacteriales/Enterobacteriaceae/Salmonella/Salmonella enterica	62178867	62179181
S_enterica_Typhi_Ty2	29142934 - 29143247	99.68	0	314	bacteria/Proteobacteria/Gammaproteobacteria/Enterobacteriales/Enterobacteriaceae/Salmonella/Salmonella enterica	29142934	29143247
S_enterica_Typhimurium_LT2	16763687 - 16764001	100	0	315	bacteria/Proteobacteria/Gammaproteobacteria/Enterobacteriales/Enterobacteriaceae/Salmonella/Salmonella enterica	16763687	16764001
S_enterica_Typhi_CT18	16759293 - 16759606	99.68	0	314	bacteria/Proteobacteria/Gammaproteobacteria/Enterobacteriales/Enterobacteriaceae/Salmonella/Salmonella enterica	16759293	16759606
S_enterica_Agona_24249	563651888 - 563652202	100	0	315	bacteria/Proteobacteria/Gammaproteobacteria/Enterobacteriales/Enterobacteriaceae/Salmonella/Salmonella enterica	563651888	563652202
S_enterica_typhimurium_DT104	550899719 - 550900033	99.68	0	315	bacteria/Proteobacteria/Gammaproteobacteria/Enterobacteriales/Enterobacteriaceae/Salmonella/Salmonella enterica	550899719	550900033
S_enterica_Typhimurium_DT2	549723022 - 549723336	100	0	315	bacteria/Proteobacteria/Gammaproteobacteria/Enterobacteriales/Enterobacteriaceae/Salmonella/Salmonella enterica	549723022	549723336
S_enterica_Thompson_RM6836	549478387 - 549478701	100	0	315	bacteria/Proteobacteria/Gammaproteobacteria/Enterobacteriales/Enterobacteriaceae/Salmonella/Salmonella enterica	549478387	549478701
S_enterica_Bovismorbificans_3114	538360856 - 538361170	100	0	315	bacteria/Proteobacteria/Gammaproteobacteria/Enterobacteriales/Enterobacteriaceae/Salmonella/Salmonella enterica	538360856	538361170
S_enterica_Pullorum_S06004	529220615 - 529220929	99.05	0	315	bacteria/Proteobacteria/Gammaproteobacteria/Enterobacteriales/Enterobacteriaceae/Salmonella/Salmonella enterica	529220615	529220929
S_enterica_Newport_USMARC_S3124_1	528818015 - 528818329	99.37	0	315	bacteria/Proteobacteria/Gammaproteobacteria/Enterobacteriales/Enterobacteriaceae/Salmonella/Salmonella enterica	528818015	528818329
S_enterica_Serovar_Cubana_CFSAN002050	525856693 - 525857007	100	0	315	bacteria/Proteobacteria/Gammaproteobacteria/Enterobacteriales/Enterobacteriaceae/Salmonella/Salmonella enterica	525856693	525857007
S_enterica_Serovar_Tv_5_CFSAN001921	525839261 - 525839575	100	0	315	bacteria/Proteobacteria/Gammaproteobacteria/Enterobacteriales/Enterobacteriaceae/Salmonella/Salmonella enterica	525839261	525839575
S_enterica_Bareilly_CFSAN000189	525948284 - 525948598	100	0	315	bacteria/Proteobacteria/Gammaproteobacteria/Enterobacteriales/Enterobacteriaceae/Salmonella/Salmonella enterica	525948284	525948598
S_enterica_4_5_12_i_08_1736	526219227 - 526219541	100	0	315	bacteria/Proteobacteria/Gammaproteobacteria/Enterobacteriales/Enterobacteriaceae/Salmonella/Salmonella enterica	526219227	526219541
S_enterica_Typhi_Ty21a	488655044 - 488655357	99.68	0	314	bacteria/Proteobacteria/Gammaproteobacteria/Enterobacteriales/Enterobacteriaceae/Salmonella/Salmonella enterica	488655044	488655357
S_enterica_Typhimurium_U288	482905172 - 482905486	100	0	315	bacteria/Proteobacteria/Gammaproteobacteria/Enterobacteriales/Enterobacteriaceae/Salmonella/Salmonella enterica	482905172	482905486
Pectobacterium_SCC3193	470154052 - 470154376	38.8	3e-72	325	bacteria/Proteobacteria/Gammaproteobacteria/Enterobacteriales/Enterobacteriaceae	470154052	470154376
M_yongonense_05_1390	523915334 - 523915649	27.97	1e-25	316	bacteria/Actinobacteria/Actinobacteria/Corynebacteriales/Micrococcales/Micrococcaceae	523915334	523915649
S_marcescens_FGI94	440232415 - 440232724	43	5e-86	310	bacteria/Proteobacteria/Gammaproteobacteria/Enterobacteriales/Enterobacteriaceae	440232415	440232724
M_indicus_pranii_MTCC9506	406032099 - 406032414	27.97	1e-25	316	bacteria/Actinobacteria/Actinobacteria/Corynebacteriales/Micrococcales/Micrococcaceae	406032099	406032414
Mycobacterium_MOTT36Y	387877216 - 387877531	27.97	1e-25	316	bacteria/Actinobacteria/Actinobacteria/Corynebacteriales/Micrococcales/Micrococcaceae	387877216	387877531
S_enterica_Typhimurium_798	383495118 - 383495432	100	0	315	bacteria/Proteobacteria/Gammaproteobacteria/Enterobacteriales/Enterobacteriaceae	383495118	383495432

## Sheet: SL1028
Supplementary File 3
In silico clustering of Salmonella global gene expression data reveals novel genes co-regulated with the SPI-1 virulence genes through HilD
Irma Martínez-Flores, Deyanira Pérez-Morales, Mishael Sánchez-Pérez, Claudia C. Paredes, Julio Collado-Vides, Heladia Salgado and Víctor H. Bustamante
Orthologs for SL1028
Organism containing the ortholog	Genome position of ortholog gene	Identity of ortholog protein (%)	E-value	Lenght of ortholog protein (aa)	Lineage		G genome position of orthologous gene
S_enterica_Typhimurium_UK1	378988435 - 378988540	99.06	2e-69	106	bacteria/Proteobacteria/Gammaproteobacteria/Enterobacteriales/Enterobacteriaceae/Salmonella/Salmonella enterica		378988435	378988540
S_enterica_Typhi_P_stx_12	378959273 - 378959314	86.84	2e-15	42	bacteria/Proteobacteria/Gammaproteobacteria/Enterobacteriales/Enterobacteriaceae/Salmonella/Salmonella enterica		378959273	378959314
S_enterica_Typhimurium_SL1344	378698984 - 378699091	100	3e-71	108	bacteria/Proteobacteria/Gammaproteobacteria/Enterobacteriales/Enterobacteriaceae/Salmonella/Salmonella enterica		378698984	378699091
S_enterica_Typhimurium_D23580	378444526 - 378444631	99.06	2e-69	106	bacteria/Proteobacteria/Gammaproteobacteria/Enterobacteriales/Enterobacteriaceae/Salmonella/Salmonella enterica		378444526	378444631
S_enterica_Typhimurium_14028S	378449464 - 378449569	99.06	2e-69	106	bacteria/Proteobacteria/Gammaproteobacteria/Enterobacteriales/Enterobacteriaceae/Salmonella/Salmonella enterica		378449464	378449569
S_enterica_Typhimurium_ST4_74	379700257 - 379700362	99.06	2e-69	106	bacteria/Proteobacteria/Gammaproteobacteria/Enterobacteriales/Enterobacteriaceae/Salmonella/Salmonella enterica		379700257	379700362
S_enterica_Agona_SL483	197248809 - 197248857	84.44	5e-18	49	bacteria/Proteobacteria/Gammaproteobacteria/Enterobacteriales/Enterobacteriaceae/Salmonella/Salmonella enterica		197248809	197248857
S_enterica_Paratyphi_A_AKU12601	197362839 - 197362944	94.34	1e-57	106	bacteria/Proteobacteria/Gammaproteobacteria/Enterobacteriales/Enterobacteriaceae/Salmonella/Salmonella enterica		197362839	197362944
S_enterica_Paratyphi_B_SPB7	161614715 - 161614806	98.91	1e-59	92	bacteria/Proteobacteria/Gammaproteobacteria/Enterobacteriales/Enterobacteriaceae/Salmonella/Salmonella enterica		161614715	161614806
S_enterica_Paratyphi_C_RKS4594	224584405 - 224584512	92.59	6e-65	108	bacteria/Proteobacteria/Gammaproteobacteria/Enterobacteriales/Enterobacteriaceae/Salmonella/Salmonella enterica		224584405	224584512
S_enterica_Heidelberg_SL476	194448752 - 194448843	98.91	1e-59	92	bacteria/Proteobacteria/Gammaproteobacteria/Enterobacteriales/Enterobacteriaceae/Salmonella/Salmonella enterica		194448752	194448843
S_enterica_Dublin_CT02021853	198241945 - 198242036	94.57	2e-56	92	bacteria/Proteobacteria/Gammaproteobacteria/Enterobacteriales/Enterobacteriaceae/Salmonella/Salmonella enterica		198241945	198242036
S_enterica_Schwarzengrund_CVM19633	194737143 - 194737195	87.5	6e-16	53	bacteria/Proteobacteria/Gammaproteobacteria/Enterobacteriales/Enterobacteriaceae/Salmonella/Salmonella enterica		194737143	194737195
S_enterica_Paratyphi_A_ATCC9150	56413916 - 56414021	94.34	1e-57	106	bacteria/Proteobacteria/Gammaproteobacteria/Enterobacteriales/Enterobacteriaceae/Salmonella/Salmonella enterica		56413916	56414021
S_enterica_Choleraesuis_SC_B67	62179611 - 62179718	92.59	6e-65	108	bacteria/Proteobacteria/Gammaproteobacteria/Enterobacteriales/Enterobacteriaceae/Salmonella/Salmonella enterica		62179611	62179718
S_enterica_Typhimurium_LT2	16764447 - 16764552	99.06	2e-69	106	bacteria/Proteobacteria/Gammaproteobacteria/Enterobacteriales/Enterobacteriaceae/Salmonella/Salmonella enterica		16764447	16764552
S_enterica_Typhimurium_DT104	550900469 - 550900574	99.06	2e-69	106	bacteria/Proteobacteria/Gammaproteobacteria/Enterobacteriales/Enterobacteriaceae/Salmonella/Salmonella enterica		550900469	550900574
S_enterica_Typhimurium_DT2	549723730 - 549723837	100	3e-71	108	bacteria/Proteobacteria/Gammaproteobacteria/Enterobacteriales/Enterobacteriaceae/Salmonella/Salmonella enterica		549723730	549723837
S_enterica_Newport_USMARC_S3124_1	528818871 - 528818962	98.91	1e-59	92	bacteria/Proteobacteria/Gammaproteobacteria/Enterobacteriales/Enterobacteriaceae/Salmonella/Salmonella enterica		528818871	528818962
S_enterica_Typhi_Ty21a	488654344 - 488654385	92.86	7e-21	42	bacteria/Proteobacteria/Gammaproteobacteria/Enterobacteriales/Enterobacteriaceae/Salmonella/Salmonella enterica		488654344	488654385
S_enterica_Javiana_CFSAN001992	452120747 - 452120788	92.86	8e-21	42	bacteria/Proteobacteria/Gammaproteobacteria/Enterobacteriales/Enterobacteriaceae/Salmonella/Salmonella enterica		452120747	452120788

## Sheet: LpxR
Supplementary File 3
In silico clustering of Salmonella global gene expression data reveals novel genes co-regulated with the SPI-1 virulence genes through HilD
Irma Martínez-Flores, Deyanira Pérez-Morales, Mishael Sánchez-Pérez, Claudia C. Paredes, Julio Collado-Vides, Heladia Salgado and Víctor H. Bustamante
Orthologs for LpxR
Organism containing the ortholog	Genome position of ortholog gene	Identity of ortholog protein (%)	E-value	Lenght of ortholog protein (aa)	Lineage		G genome position of orthologous gene
S_enterica_Typhimurium_UK1	378988669 - 378988987	100	0	319	bacteria/Proteobacteria/Gammaproteobacteria/Enterobacteriales/Enterobacteriaceae/Salmonella/Salmonella enterica		378988669	378988987
S_enterica_Gp_RKS5078	378954875 - 378955193	100	0	319	bacteria/Proteobacteria/Gammaproteobacteria/Enterobacteriales/Enterobacteriaceae/Salmonella/Salmonella enterica		378954875	378955193
S_enterica_Typhi_P_stx_12	378959375 - 378959693	99.69	0	319	bacteria/Proteobacteria/Gammaproteobacteria/Enterobacteriales/Enterobacteriaceae/Salmonella/Salmonella enterica		378959375	378959693
S_enterica_Typhimurium_SL1344	378699217 - 378699535	100	0	319	bacteria/Proteobacteria/Gammaproteobacteria/Enterobacteriales/Enterobacteriaceae/Salmonella/Salmonella enterica		378699217	378699535
S_enterica_Typhimurium_D23580	378444758 - 378445076	100	0	319	bacteria/Proteobacteria/Gammaproteobacteria/Enterobacteriales/Enterobacteriaceae/Salmonella/Salmonella enterica		378444758	378445076
S_enterica_Typhimurium_14028S	378449828 - 378450146	100	0	319	bacteria/Proteobacteria/Gammaproteobacteria/Enterobacteriales/Enterobacteriaceae/Salmonella/Salmonella enterica		378449828	378450146
S_enterica_Typhimurium_T000240	378983886 - 378984204	100	0	319	bacteria/Proteobacteria/Gammaproteobacteria/Enterobacteriales/Enterobacteriaceae/Salmonella/Salmonella enterica		378983886	378984204
S_enterica_Typhimurium_ST4_74	379700501 - 379700819	100	0	319	bacteria/Proteobacteria/Gammaproteobacteria/Enterobacteriales/Enterobacteriaceae/Salmonella/Salmonella enterica		379700501	379700819
A_lipoferum_4B	374292717 - 374293063	24.8	5e-11	347	bacteria/Proteobacteria/Alphaproteobacteria		374292717	374293063
S_bongori_NCTC12419	339999171 - 339999489	94.36	0	319	bacteria/Proteobacteria/Gammaproteobacteria/Enterobacteriales/Enterobacteriaceae/Salmonella		339999171	339999489
P_stutzeri_ATCC17588_LMG_11199	339493477 - 339493802	22.87	4e-10	326	bacteria/Proteobacteria/Gammaproteobacteria/ Pseudomonadales/Pseudomonadaceae		339493477	339493802
Y_enterocolitica_palearctica_105_5R_r	332162064 - 332162382	71.88	1e-169	319	bacteria/Proteobacteria/Gammaproteobacteria/Enterobacteriales/Enterobacteriaceae		332162064	332162382
P_profundum_SS9	54302557 - 54302885	24.75	2e-07	329	bacteria/Proteobacteria/Gammaproteobacteria/ Vibrionales/Vibrionaceae		54302557	54302885
C_salexigens_DSM3043	92113425 - 92113765	23.81	1e-10	341	bacteria/Proteobacteria/Gammaproteobacteria/Oceanospirillales/Halomonadaceae		92113425	92113765
G_diazotrophicus_PAl_5	162147667 - 162148070	27.12	1e-09	404	bacteria/Proteobacteria/Alphaproteobacteria		162147667	162148070
S_enterica_Agona_SL483	197247604 - 197247922	99.69	0	319	bacteria/Proteobacteria/Gammaproteobacteria/Enterobacteriales/Enterobacteriaceae/Salmonella/Salmonella enterica		197247604	197247922
M_aquaeolei_VT8	120553517 - 120553848	23.91	1e-12	332	bacteria/Proteobacteria/Gammaproteobacteria/Alteromonadales/Alteromonadaceae		120553517	120553848
E_coli_O127_H6_E2348_69	215485822 - 215486140	71.7	5e-170	319	bacteria/Proteobacteria/Gammaproteobacteria/Enterobacteriales/Enterobacteriaceae		215485822	215486140
S_enterica_Paratyphi_A_AKU12601	197362609 - 197362918	99.35	0	310	bacteria/Proteobacteria/Gammaproteobacteria/Enterobacteriales/Enterobacteriaceae/Salmonella/Salmonella enterica		197362609	197362918
S_enterica_Gallinarum_287_91	205352947 - 205353265	100	0	319	bacteria/Proteobacteria/Gammaproteobacteria/Enterobacteriales/Enterobacteriaceae/Salmonella/Salmonella enterica		205352947	205353265
S_enterica_Enteritidis_P125109	207857163 - 207857481	100	0	319	bacteria/Proteobacteria/Gammaproteobacteria/Enterobacteriales/Enterobacteriaceae/Salmonella/Salmonella enterica		207857163	207857481
E_coli_O157H7_TW14359	254791934 - 254792252	71.7	5e-170	319	bacteria/Proteobacteria/Gammaproteobacteria/Enterobacteriales/Enterobacteriaceae		254791934	254792252
S_enterica_Paratyphi_B_SPB7	161614267 - 161614585	100	0	319	bacteria/Proteobacteria/Gammaproteobacteria/Enterobacteriales/Enterobacteriaceae/Salmonella/Salmonella enterica		161614267	161614585
E_coli_O157H7_EC4115	209400829 - 209401147	71.7	5e-170	319	bacteria/Proteobacteria/Gammaproteobacteria/Enterobacteriales/Enterobacteriaceae		209400829	209401147
G_diazotrophicus_PAl_5	209542292 - 209542640	27.12	8e-10	349	bacteria/Proteobacteria/Alphaproteobacteria		209542292	209542640
S_enterica_Paratyphi_C_RKS4594	224584157 - 224584475	100	0	319	bacteria/Proteobacteria/Gammaproteobacteria/Enterobacteriales/Enterobacteriaceae/Salmonella/Salmonella enterica		224584157	224584475
S_enterica_Heidelberg_SL476	194450502 - 194450820	99.69	0	319	bacteria/Proteobacteria/Gammaproteobacteria/Enterobacteriales/Enterobacteriaceae/Salmonella/Salmonella enterica		194450502	194450820
S_enterica_Dublin_CT02021853	198245612 - 198245930	100	0	319	bacteria/Proteobacteria/Gammaproteobacteria/Enterobacteriales/Enterobacteriaceae/Salmonella/Salmonella enterica		198245612	198245930
S_enterica_Schwarzengrund_CVM19633	194738165 - 194738483	99.69	0	319	bacteria/Proteobacteria/Gammaproteobacteria/Enterobacteriales/Enterobacteriaceae/Salmonella/Salmonella enterica		194738165	194738483
S_enterica_Newport_SL254	194445563 - 194445881	100	0	319	bacteria/Proteobacteria/Gammaproteobacteria/Enterobacteriales/Enterobacteriaceae/Salmonella/Salmonella enterica		194445563	194445881
P_lavamentivorans_DS1	154251025 - 154251383	28.18	7e-10	359	bacteria/Proteobacteria/Alphaproteobacteria		154251025	154251383
P_stutzeri_A1501	146281872 - 146282198	22.96	4e-11	327	bacteria/Proteobacteria/Gammaproteobacteria/ Pseudomonadales/Pseudomonadaceae		146281872	146282198
S_aciditrophicus_SB	85861002 - 85861332	26.12	1e-11	331	bacteria/Proteobacteria/Deltaproteobacteria		85861002	85861332
S_enterica_Paratyphi_A_ATCC9150	56413686 - 56413995	99.35	0	310	bacteria/Proteobacteria/Gammaproteobacteria/Enterobacteriales/Enterobacteriaceae/Salmonella/Salmonella enterica		56413686	56413995
S_enterica_arizonae_62_z4_z23	161503570 - 161503869	92	0	300	bacteria/Proteobacteria/Gammaproteobacteria/Enterobacteriales/Enterobacteriaceae/Salmonella/Salmonella enterica		161503570	161503869
T_denitrificans_ATCC25259	74317297 - 74317625	27.31	1e-10	329	bacteria/Proteobacteria/Gammaproteobacteria/Thiohalorhabdus		74317297	74317625
S_enterica_Choleraesuis_SC_B67	62179919 - 62180237	100	0	319	bacteria/Proteobacteria/Gammaproteobacteria/Enterobacteriales/Enterobacteriaceae/Salmonella/Salmonella enterica		62179919	62180237
S_enterica_Typhi_Ty2	29141673 - 29141991	99.69	0	319	bacteria/Proteobacteria/Gammaproteobacteria/Enterobacteriales/Enterobacteriaceae/Salmonella/Salmonella enterica		29141673	29141991
E_coli_O157H7_EDL933	15800491 - 15800809	71.38	7e-169	319	bacteria/Proteobacteria/Gammaproteobacteria/Enterobacteriales/Enterobacteriaceae		15800491	15800809
S_enterica_Typhimurium_LT2	16764679 - 16764997	100	0	319	bacteria/Proteobacteria/Gammaproteobacteria/Enterobacteriales/Enterobacteriaceae/Salmonella/Salmonella enterica		16764679	16764997
S_enterica_Typhi_CT18	16760566 - 16760884	99.69	0	319	bacteria/Proteobacteria/Gammaproteobacteria/Enterobacteriales/Enterobacteriaceae/Salmonella/Salmonella enterica		16760566	16760884
E_coli_O157H7	15830068 - 15830386	71.7	5e-170	319	bacteria/Proteobacteria/Gammaproteobacteria/Enterobacteriales/Enterobacteriaceae		15830068	15830386
Y_enterocolitica_8081	123443249 - 123443567	71.88	5e-170	319	bacteria/Proteobacteria/Gammaproteobacteria/Enterobacteriales/Enterobacteriaceae		123443249	123443567
R_rubrum_ATCC11170	83593336 - 83593685	30.31	9e-15	350	bacteria/Proteobacteria/Alphaproteobacteria		83593336	83593685
H_elongata_DSM2581	307545290 - 307545622	24	6e-10	333	bacteria/Proteobacteria/Gammaproteobacteria/Oceanospirillales/Halomonadaceae		307545290	307545622
P_bermudensis_HTCC2503	304320633 - 304320970	27.96	6e-09	338	bacteria/Proteobacteria/Alphaproteobacteria		304320633	304320970
D_acetiphilus_DSM12809	291287532 - 291287864	23.89	2e-08	333	bacteria/Deferribacteres/Deferribacteres/Deferribacterales/Deferribacteraceae		291287532	291287864
E_coli_O55_H7_CB9615	291281735 - 291282053	71.7	5e-170	319	bacteria/Proteobacteria/Gammaproteobacteria/Enterobacteriales/Enterobacteriaceae		291281735	291282053
E_coli_O111_H11128	260866904 - 260867222	71.7	5e-170	319	bacteria/Proteobacteria/Gammaproteobacteria/Enterobacteriales/Enterobacteriaceae		260866904	260867222
E_coli_O26_H11_11368	260854026 - 260854344	71.7	5e-170	319	bacteria/Proteobacteria/Gammaproteobacteria/Enterobacteriales/Enterobacteriaceae		260854026	260854344
E_coli_O103_H2_12009	260842976 - 260843294	71.7	5e-170	319	bacteria/Proteobacteria/Gammaproteobacteria/Enterobacteriales/Enterobacteriaceae		260842976	260843294
M_gryphiswaldense_MSR1	568146047 - 568146382	25.99	4e-09	336	bacteria/Proteobacteria/Alphaproteobacteria		568146047	568146382
S_enterica_Agona_24249	563653246 - 563653564	99.69	0	319	bacteria/Proteobacteria/Gammaproteobacteria/Enterobacteriales/Enterobacteriaceae/Salmonella/Salmonella enterica		563653246	563653564
S_typhimurium_DT104	550900698 - 550901016	100	0	319	bacteria/Proteobacteria/Gammaproteobacteria/Enterobacteriales/Enterobacteriaceae/Salmonella/Salmonella enterica		550900698	550901016
S_enterica_Typhimurium_DT2	549723966 - 549724284	100	0	319	bacteria/Proteobacteria/Gammaproteobacteria/Enterobacteriales/Enterobacteriaceae/Salmonella/Salmonella enterica		549723966	549724284
S_enterica_Thompson_RM6836	549479172 - 549479490	100	0	319	bacteria/Proteobacteria/Gammaproteobacteria/Enterobacteriales/Enterobacteriaceae/Salmonella/Salmonella enterica		549479172	549479490
S_enterica_Bovismorbificans_3114	538361910 - 538362219	100	0	310	bacteria/Proteobacteria/Gammaproteobacteria/Enterobacteriales/Enterobacteriaceae/Salmonella/Salmonella enterica		538361910	538362219
S_enterica_Gallinarum_Pullorum_CDC1983_67	537436447 - 537436765	100	0	319	bacteria/Proteobacteria/Gammaproteobacteria/Enterobacteriales/Enterobacteriaceae/Salmonella/Salmonella enterica		537436447	537436765
S_enterica_Pullorum_S06004	529219565 - 529219883	100	0	319	bacteria/Proteobacteria/Gammaproteobacteria/Enterobacteriales/Enterobacteriaceae/Salmonella/Salmonella enterica		529219565	529219883
S_enterica_Newport_USMARC_S3124_1	528819116 - 528819434	100	0	319	bacteria/Proteobacteria/Gammaproteobacteria/Enterobacteriales/Enterobacteriaceae/Salmonella/Salmonella enterica		528819116	528819434
S_bongori_Sbon_167	526227236 - 526227554	94.36	0	319	bacteria/Proteobacteria/Gammaproteobacteria/Enterobacteriales/Enterobacteriaceae/Salmonella		526227236	526227554
S_enterica_Serovar_Heidelberg_CFSAN002069	525826853 - 525827171	99.69	0	319	bacteria/Proteobacteria/Gammaproteobacteria/Enterobacteriales/Enterobacteriaceae/Salmonella/Salmonella enterica		525826853	525827171
S_enterica_Serovar_Cubana_CFSAN002050	525857463 - 525857781	99.69	0	319	bacteria/Proteobacteria/Gammaproteobacteria/Enterobacteriales/Enterobacteriaceae/Salmonella/Salmonella enterica		525857463	525857781
S_enterica_Serovar_Tv_5_CFSAN001921	525838432 - 525838750	100	0	319	bacteria/Proteobacteria/Gammaproteobacteria/Enterobacteriales/Enterobacteriaceae/Salmonella/Salmonella enterica		525838432	525838750
S_enterica_Bareilly_CFSAN000189	525947497 - 525947815	100	0	319	bacteria/Proteobacteria/Gammaproteobacteria/Enterobacteriales/Enterobacteriaceae/Salmonella/Salmonella enterica		525947497	525947815
S_enterica_Heidelberg_41578	525817215 - 525817533	99.69	0	319	bacteria/Proteobacteria/Gammaproteobacteria/Enterobacteriales/Enterobacteriaceae/Salmonella/Salmonella enterica		525817215	525817533
S_enterica_4_5_12_i_08_1736	526220022 - 526220340	100	0	319	bacteria/Proteobacteria/Gammaproteobacteria/Enterobacteriales/Enterobacteriaceae/Salmonella/Salmonella enterica		526220022	526220340
S_enterica_Typhi_Ty21a	488653735 - 488654053	99.69	0	319	bacteria/Proteobacteria/Gammaproteobacteria/Enterobacteriales/Enterobacteriaceae/Salmonella/Salmonella enterica		488653735	488654053
S_enterica_Typhimurium_U288	482903138 - 482903456	100	0	319	bacteria/Proteobacteria/Gammaproteobacteria/Enterobacteriales/Enterobacteriaceae/Salmonella/Salmonella enterica		482903138	482903456
B_exovorus_JSS	471261336 - 471261692	24.62	9e-08	357	bacteria/Proteobacteria/Deltaproteobacteria		471261336	471261692
S_enterica_Javiana_CFSAN001992	452120501 - 452120819	99.37	0	319	bacteria/Proteobacteria/Gammaproteobacteria/Enterobacteriales/Enterobacteriaceae/Salmonella/Salmonella enterica		452120501	452120819
P_stutzeri_RCH2	431927987 - 431928313	23.24	2e-13	327	bacteria/Proteobacteria/Gammaproteobacteria/ Pseudomonadales/Pseudomonadaceae		431927987	431928313
G_oxydans_H24	414343431 - 414343764	25.47	3e-13	334	bacteria/Proteobacteria/Alphaproteobacteria		414343431	414343764
P_stutzeri_DSM10701	397686661 - 397686988	23.14	6e-11	328	bacteria/Proteobacteria/Gammaproteobacteria/ Pseudomonadales/Pseudomonadaceae		397686661	397686988
P_stutzeri_CCUG29243	392420637 - 392420963	23.78	4e-12	327	bacteria/Proteobacteria/Gammaproteobacteria/ Pseudomonadales/Pseudomonadaceae		392420637	392420963
E_coli_Xuzhou21	387881349 - 387881667	71.7	5e-170	319	bacteria/Proteobacteria/Gammaproteobacteria/Enterobacteriales/Enterobacteriaceae		387881349	387881667
S_enterica_Heidelberg_B182	386591181 - 386591499	99.69	0	319	bacteria/Proteobacteria/Gammaproteobacteria/Enterobacteriales/Enterobacteriaceae/Salmonella/Salmonella enterica		386591181	386591499
A_brasilense_Sp245	392383633 - 392383989	24.7	2e-11	357	bacteria/Proteobacteria/Alphaproteobacteria		392383633	392383989
E_coli_O55_H7_RM12579	387505845 - 387506163	71.7	5e-170	319	bacteria/Proteobacteria/Gammaproteobacteria/Enterobacteriales/Enterobacteriaceae		387505845	387506163
R_rubrum_F11	386350072 - 386350421	30.31	9e-15	350	bacteria/Proteobacteria/Alphaproteobacteria		386350072	386350421
P_stutzeri_DSM4166	386020131 - 386020454	21.62	2e-08	324	bacteria/Proteobacteria/Alphaproteobacteria		386020131	386020454
Y_enterocolitica_palearctica_Y11	386308017 - 386308335	71.88	9e-170	319	bacteria/Proteobacteria/Gammaproteobacteria/Enterobacteriales/Enterobacteriaceae		386308017	386308335
X_campestris_raphani_756C	384429413 - 384429765	24.03	3e-07	353	bacteria/Proteobacteria/Gammaproteobacteria/Xanthomonadales/Xanthomonadaceae		384429413	384429765
S_enterica_Typhimurium_798	383496042 - 383496360	100	0	319	bacteria/Proteobacteria/Gammaproteobacteria/Enterobacteriales/Enterobacteriaceae/Salmonella/Salmonella enterica		383496042	383496360

## Sheet: SL1896
Supplementary File 3
In silico clustering of Salmonella global gene expression data reveals novel genes co-regulated with the SPI-1 virulence genes through HilD
Irma Martínez-Flores, Deyanira Pérez-Morales, Mishael Sánchez-Pérez, Claudia C. Paredes, Julio Collado-Vides, Heladia Salgado and Víctor H. Bustamante
Orthologs for SL1896
Organism containing the ortholog	Genome position of ortholog gene	Identity of ortholog protein (%)	E-value	Lenght of ortholog protein (aa)	Lineage
S_enterica_Typhimurium_UK1	378989309 - 378989436	100	6e-90	128	bacteria/Proteobacteria/Gammaproteobacteria/Enterobacteriales/Enterobacteriaceae/Salmonella/Salmonella enterica
S_enterica_Gp_RKS5078	378955529 - 378955656	99.22	3e-89	128	bacteria/Proteobacteria/Gammaproteobacteria/Enterobacteriales/Enterobacteriaceae/Salmonella/Salmonella enterica
S_enterica_Typhi_P_stx_12	378959069 - 378959185	98.29	2e-79	117	bacteria/Proteobacteria/Gammaproteobacteria/Enterobacteriales/Enterobacteriaceae/Salmonella/Salmonella enterica
S_enterica_Typhimurium_SL1344	378699833 - 378699960	100	6e-90	128	bacteria/Proteobacteria/Gammaproteobacteria/Enterobacteriales/Enterobacteriaceae/Salmonella/Salmonella enterica
S_enterica_Typhimurium_D23580	378445354 - 378445481	100	6e-90	128	bacteria/Proteobacteria/Gammaproteobacteria/Enterobacteriales/Enterobacteriaceae/Salmonella/Salmonella enterica
S_enterica_Typhimurium_14028S	378450577 - 378450704	100	6e-90	128	bacteria/Proteobacteria/Gammaproteobacteria/Enterobacteriales/Enterobacteriaceae/Salmonella/Salmonella enterica
S_enterica_Typhimurium_T000240	378984529 - 378984645	100	2e-81	117	bacteria/Proteobacteria/Gammaproteobacteria/Enterobacteriales/Enterobacteriaceae/Salmonella/Salmonella enterica
S_bongori_NCTC12419	339999766 - 339999879	68.42	7e-49	114	bacteria/Proteobacteria/Gammaproteobacteria/Enterobacteriales/Enterobacteriaceae/Salmonella
Rahnella_Y9602	322835531 - 322835654	33.91	6e-09	124	bacteria/Proteobacteria/Gammaproteobacteria/Enterobacteriales/Enterobacteriaceae
S_enterica_Agona_SL483	197249039 - 197249155	99.15	1e-80	117	bacteria/Proteobacteria/Gammaproteobacteria/Enterobacteriales/Enterobacteriaceae/Salmonella/Salmonella enterica
S_enterica_Paratyphi_A_AKU12601	197362046 - 197362162	100	2e-81	117	bacteria/Proteobacteria/Gammaproteobacteria/Enterobacteriales/Enterobacteriaceae/Salmonella/Salmonella enterica
S_enterica_Gallinarum_287_91	205352339 - 205352466	99.22	3e-89	128	bacteria/Proteobacteria/Gammaproteobacteria/Enterobacteriales/Enterobacteriaceae/Salmonella/Salmonella enterica
S_enterica_Enteritidis_P125109	207856520 - 207856647	99.22	3e-89	128	bacteria/Proteobacteria/Gammaproteobacteria/Enterobacteriales/Enterobacteriaceae/Salmonella/Salmonella enterica
S_enterica_Paratyphi_B_SPB7	161613465 - 161613581	100	2e-81	117	bacteria/Proteobacteria/Gammaproteobacteria/Enterobacteriales/Enterobacteriaceae/Salmonella/Salmonella enterica
S_enterica_Paratyphi_C_RKS4594	224583534 - 224583661	99.22	3e-89	128	bacteria/Proteobacteria/Gammaproteobacteria/Enterobacteriales/Enterobacteriaceae/Salmonella/Salmonella enterica
S_enterica_Heidelberg_SL476	194449466 - 194449582	100	2e-81	117	bacteria/Proteobacteria/Gammaproteobacteria/Enterobacteriales/Enterobacteriaceae/Salmonella/Salmonella enterica
S_enterica_Dublin_CT02021853	198241750 - 198241877	100	6e-90	128	bacteria/Proteobacteria/Gammaproteobacteria/Enterobacteriales/Enterobacteriaceae/Salmonella/Salmonella enterica
S_enterica_Schwarzengrund_CVM19633	194737238 - 194737365	99.22	3e-89	128	bacteria/Proteobacteria/Gammaproteobacteria/Enterobacteriales/Enterobacteriaceae/Salmonella/Salmonella enterica
S_enterica_Newport_SL254	194443201 - 194443317	100	2e-81	117	bacteria/Proteobacteria/Gammaproteobacteria/Enterobacteriales/Enterobacteriaceae/Salmonella/Salmonella enterica
S_enterica_Paratyphi_A_ATCC9150	56413120 - 56413236	100	2e-81	117	bacteria/Proteobacteria/Gammaproteobacteria/Enterobacteriales/Enterobacteriaceae/Salmonella/Salmonella enterica
S_enterica_arizonae_62_z4_z23	161502911 - 161503027	87.85	2e-63	117	bacteria/Proteobacteria/Gammaproteobacteria/Enterobacteriales/Enterobacteriaceae/Salmonella/Salmonella enterica
S_enterica_Choleraesuis_SC_B67	62180541 - 62180657	99.15	1e-80	117	bacteria/Proteobacteria/Gammaproteobacteria/Enterobacteriales/Enterobacteriaceae/Salmonella/Salmonella enterica
S_enterica_Typhi_Ty2	29141397 - 29141513	98.29	2e-79	117	bacteria/Proteobacteria/Gammaproteobacteria/Enterobacteriales/Enterobacteriaceae/Salmonella/Salmonella enterica
S_enterica_Typhimurium_LT2	409994421 - 409994548	100	6e-90	128	bacteria/Proteobacteria/Gammaproteobacteria/Enterobacteriales/Enterobacteriaceae/Salmonella/Salmonella enterica
S_enterica_Typhi_CT18	16760911 - 16761027	97.2	2e-72	117	bacteria/Proteobacteria/Gammaproteobacteria/Enterobacteriales/Enterobacteriaceae/Salmonella/Salmonella enterica
S_enterica_Agona_24249	563652625 - 563652741	99.15	1e-80	117	bacteria/Proteobacteria/Gammaproteobacteria/Enterobacteriales/Enterobacteriaceae/Salmonella/Salmonella enterica
S_enterica_typhimurium_DT104	550901361 - 550901488	100	6e-90	128	bacteria/Proteobacteria/Gammaproteobacteria/Enterobacteriales/Enterobacteriaceae/Salmonella/Salmonella enterica
S_enterica_Typhimurium_DT2	549724585 - 549724712	100	6e-90	128	bacteria/Proteobacteria/Gammaproteobacteria/Enterobacteriales/Enterobacteriaceae/Salmonella/Salmonella enterica
S_enterica_Thompson_RM6836	549482021 - 549482137	100	2e-81	117	bacteria/Proteobacteria/Gammaproteobacteria/Enterobacteriales/Enterobacteriaceae/Salmonella/Salmonella enterica
S_enterica_Bovismorbificans_3114	538362584 - 538362711	100	6e-90	128	bacteria/Proteobacteria/Gammaproteobacteria/Enterobacteriales/Enterobacteriaceae/Salmonella/Salmonella enterica
S_enterica_Gallinarum_Pullorum_CDC1983_67	537437097 - 537437224	99.22	3e-89	128	bacteria/Proteobacteria/Gammaproteobacteria/Enterobacteriales/Enterobacteriaceae/Salmonella/Salmonella enterica
S_enterica_Pullorum_S06004	529222292 - 529222408	99.15	1e-80	117	bacteria/Proteobacteria/Gammaproteobacteria/Enterobacteriales/Enterobacteriaceae/Salmonella/Salmonella enterica
S_enterica_Newport_USMARC_S3124_1	528819778 - 528819905	100	6e-90	128	bacteria/Proteobacteria/Gammaproteobacteria/Enterobacteriales/Enterobacteriaceae/Salmonella/Salmonella enterica
S_bongori_Sbon_167	526228066 - 526228182	69.23	2e-51	117	bacteria/Proteobacteria/Gammaproteobacteria/Enterobacteriales/Enterobacteriaceae/Salmonella
S_enterica_Serovar_Heidelberg_CFSAN002069	559997194 - 559997310	100	2e-81	117	bacteria/Proteobacteria/Gammaproteobacteria/Enterobacteriales/Enterobacteriaceae/Salmonella/Salmonella enterica
S_enterica_Serovar_Cubana_CFSAN002050	525860000 - 525860116	100	2e-81	117	bacteria/Proteobacteria/Gammaproteobacteria/Enterobacteriales/Enterobacteriaceae/Salmonella/Salmonella enterica
S_enterica_Serovar_Tv_5_CFSAN001921	525840724 - 525840851	100	6e-90	128	bacteria/Proteobacteria/Gammaproteobacteria/Enterobacteriales/Enterobacteriaceae/Salmonella/Salmonella enterica
S_enterica_Bareilly_CFSAN000189	525949370 - 525949486	99.15	1e-80	117	bacteria/Proteobacteria/Gammaproteobacteria/Enterobacteriales/Enterobacteriaceae/Salmonella/Salmonella enterica
S_enterica_Heidelberg_41578	525817857 - 525817973	100	2e-81	117	bacteria/Proteobacteria/Gammaproteobacteria/Enterobacteriales/Enterobacteriaceae/Salmonella/Salmonella enterica
S_enterica_4_5_12_i_08_1736	526222283 - 526222410	100	6e-90	128	bacteria/Proteobacteria/Gammaproteobacteria/Enterobacteriales/Enterobacteriaceae/Salmonella/Salmonella enterica
S_enterica_Typhi_Ty21a	488653453 - 488653569	98.29	2e-79	117	bacteria/Proteobacteria/Gammaproteobacteria/Enterobacteriales/Enterobacteriaceae/Salmonella/Salmonella enterica
S_enterica_Typhimurium_U288	482903784 - 482903900	100	2e-81	117	bacteria/Proteobacteria/Gammaproteobacteria/Enterobacteriales/Enterobacteriaceae/Salmonella/Salmonella enterica
S_enterica_Javiana_CFSAN001992	452119839 - 452119955	100	2e-81	117	bacteria/Proteobacteria/Gammaproteobacteria/Enterobacteriales/Enterobacteriaceae/Salmonella/Salmonella enterica
R_aquatilis_HX2	384527980 - 384528095	33.04	1e-08	116	bacteria/Proteobacteria/Gammaproteobacteria/Enterobacteriales/Enterobacteriaceae

## Sheet: SL3812
Supplementary File 3
In silico clustering of Salmonella global gene expression data reveals novel genes co-regulated with the SPI-1 virulence genes through HilD
Irma Martínez-Flores, Deyanira Pérez-Morales, Mishael Sánchez-Pérez, Claudia C. Paredes, Julio Collado-Vides, Heladia Salgado and Víctor H. Bustamante
Orthologs for SL3812
Organism containing the ortholog	Genome position of ortholog gene	Identity of ortholog protein (%)	E-value	Lenght of ortholog protein (aa)	Lineage		G genome position of orthologous gene
S_enterica_Typhimurium_UK1	378991147 - 378991466	100	0	320	bacteria/Proteobacteria/Gammaproteobacteria/Enterobacteriales/Enterobacteriaceae/Salmonella/Salmonella enterica		378991147	378991466
S_enterica_Typhimurium_SL1344	378701728 - 378702047	100	0	320	bacteria/Proteobacteria/Gammaproteobacteria/Enterobacteriales/Enterobacteriaceae/Salmonella/Salmonella enterica		378701728	378702047
S_enterica_Typhimurium_D23580	378447206 - 378447525	100	0	320	bacteria/Proteobacteria/Gammaproteobacteria/Enterobacteriales/Enterobacteriaceae/Salmonella/Salmonella enterica		378447206	378447525
S_enterica_Typhimurium_14028S	378452752 - 378453071	100	0	320	bacteria/Proteobacteria/Gammaproteobacteria/Enterobacteriales/Enterobacteriaceae/Salmonella/Salmonella enterica		378452752	378453071
S_enterica_Typhimurium_T000240	378986547 - 378986866	100	0	320	bacteria/Proteobacteria/Gammaproteobacteria/Enterobacteriales/Enterobacteriaceae/Salmonella/Salmonella enterica		378986547	378986866
S_enterica_Typhimurium_ST4_74	379703108 - 379703427	100	0	320	bacteria/Proteobacteria/Gammaproteobacteria/Enterobacteriales/Enterobacteriaceae/Salmonella/Salmonella enterica		379703108	379703427
Sphingobium_SYK6	347529088 - 347529403	30.15	4e-21	316	bacteria/Proteobacteria/Alphaproteobacteria/Sphingomonadales		347529088	347529403
Alteromonas_SN2	333893195 - 333893511	34.75	2e-47	317	bacteria/Proteobacteria/Gammaproteobacteria/Alteromonadales		333893195	333893511
Pseudoalteromonas_SM9913	315125643 - 315125967	44.59	6e-85	325	bacteria/Proteobacteria/Gammaproteobacteria/Alteromonadales		315125643	315125967
Marinomonas_MWYL1	152996451 - 152996771	50.81	2e-99	321	bacteria/Proteobacteria/Gammaproteobacteria/Alteromonadales/Oceanospirillales/Oceanospirillac		152996451	152996771
A_ferrooxidans_ATCC53993	198282432 - 198282747	22.93	8e-19	316	bacteria/Proteobacteria/Acidithiobacillia		198282432	198282747
S_enterica_Typhimurium_LT2	16767129 - 16767448	100	0	320	bacteria/Proteobacteria/Gammaproteobacteria/Enterobacteriales/Enterobacteriaceae/Salmonella/Salmonella enterica		16767129	16767448
Vibrio_Ex25	262395072 - 262395404	23.26	8e-17	333	bacteria/Proteobacteria/Gammaproteobacteria/Vibrionales/Vibrionaceae		262395072	262395404
S_enterica_typhimurium_DT104	550903230 - 550903549	100	0	320	bacteria/Proteobacteria/Gammaproteobacteria/Enterobacteriales/Enterobacteriaceae/Salmonella/Salmonella enterica		550903230	550903549
S_enterica_Typhimurium_DT2	549726389 - 549726708	100	0	320	bacteria/Proteobacteria/Gammaproteobacteria/Enterobacteriales/Enterobacteriaceae/Salmonella/Salmonella enterica		549726389	549726708
H_influenzae_KR494	543951712 - 543952030	25.99	1e-10	319	bacteria/Proteobacteria/Gammaproteobacteria/Pasteurellales/Pasteurellaceae/Haemophilus		543951712	543952030
Serratia_ATCC39006	541866525 - 541866847	25.82	4e-17	323	bacteria/Proteobacteria/Gammaproteobacteria/Enterobacteriales/Enterobacteriaceae		541866525	541866847
S_enterica_Serovar_Tv_5_CFSAN001921	525840095 - 525840414	100	0	320	bacteria/Proteobacteria/Gammaproteobacteria/Enterobacteriales/Enterobacteriaceae/Salmonella/Salmonella enterica		525840095	525840414
S_enterica_4_5_12_i_08_1736	526218288 - 526218607	100	0	320	bacteria/Proteobacteria/Gammaproteobacteria/Enterobacteriales/Enterobacteriaceae/Salmonella/Salmonella enterica		526218288	526218607
S_enterica_Typhimurium_U288	482906416 - 482906735	100	0	320	bacteria/Proteobacteria/Gammaproteobacteria/Enterobacteriales/Enterobacteriaceae/Salmonella/Salmonella enterica		482906416	482906735
C_catus_GD7	479137364 - 479137678	28.57	9e-08	315	bacteria/Firmicutes/Clostridia/Clostridiales		479137364	479137678
Thiomonas_3As	410693915 - 410694222	28.28	5e-34	308	bacteria/Proteobacteria/Betaproteobacteria		410693915	410694222
E_cloacae_dissolvens_SDM	392976975 - 392977290	27.9	4e-10	316	bacteria/Proteobacteria/Gammaproteobacteria/Enterobacteriales/Enterobacteriaceae		392976975	392977290
H_halophilus_DSM2266	386713308 - 386713617	35.6	1e-13	310	bacteria/Firmicutes/Clostridia/Clostridiales		386713308	386713617
S_enterica_Typhimurium_798	383498472 - 383498791	100	0	320	bacteria/Proteobacteria/Gammaproteobacteria/Enterobacteriales/Enterobacteriaceae/Salmonella/Salmonella enterica		383498472	383498791

## Sheet: SL4247
Supplementary File 3
In silico clustering of Salmonella global gene expression data reveals novel genes co-regulated with the SPI-1 virulence genes through HilD
Irma Martínez-Flores, Deyanira Pérez-Morales, Mishael Sánchez-Pérez, Claudia C. Paredes, Julio Collado-Vides, Heladia Salgado and Víctor H. Bustamante
Orthologs for SL4247
Organism containing the ortholog	Genome position of ortholog gene	Identity of ortholog protein (%)	E-value	Lenght of ortholog protein (aa)	Lineage		Genome position of orthologous gene
S_enterica_Typhimurium_UK1	378991578 - 378991878	100	0	301	bacteria/Proteobacteria/Gammaproteobacteria/Enterobacteriales/Enterobacteriaceae/Salmonella/Salmonella enterica		378991578	378991878
S_enterica_Gp_RKS5078	378957864 - 378958149	99.3	0	286	bacteria/Proteobacteria/Gammaproteobacteria/Enterobacteriales/Enterobacteriaceae/Salmonella/Salmonella enterica		378957864	378958149
S_enterica_Typhi_P_stx_12	378962401 - 378962686	99.65	0	286	bacteria/Proteobacteria/Gammaproteobacteria/Enterobacteriales/Enterobacteriaceae/Salmonella/Salmonella enterica		378962401	378962686
S_enterica_Typhimurium_SL1344	378702153 - 378702453	100	0	301	bacteria/Proteobacteria/Gammaproteobacteria/Enterobacteriales/Enterobacteriaceae/Salmonella/Salmonella enterica		378702153	378702453
S_enterica_Typhimurium_D23580	378447629 - 378447929	100	0	301	bacteria/Proteobacteria/Gammaproteobacteria/Enterobacteriales/Enterobacteriaceae/Salmonella/Salmonella enterica		378447629	378447929
S_enterica_Typhimurium_14028S	378453259 - 378453559	100	0	301	bacteria/Proteobacteria/Gammaproteobacteria/Enterobacteriales/Enterobacteriaceae/Salmonella/Salmonella enterica		378453259	378453559
S_enterica_Typhimurium_T000240	378986982 - 378987267	100	0	286	bacteria/Proteobacteria/Gammaproteobacteria/Enterobacteriales/Enterobacteriaceae/Salmonella/Salmonella enterica		378986982	378987267
S_enterica_Typhimurium_ST4_74	379703552 - 379703852	100	0	301	bacteria/Proteobacteria/Gammaproteobacteria/Enterobacteriales/Enterobacteriaceae/Salmonella/Salmonella enterica		379703552	379703852
Burkholderia_YI23	377807236 - 377807555	33.55	1e-38	320	bacteria/Proteobacteria/Betaproteobacteria/Burkholderiales/Burkholderiaceae		377807236	377807555
M_alcaliphilum	357405095 - 357405372	30.8	2e-21	278	bacteria/Proteobacteria/Betaproteobacteria/Methylococcales/Methylococcaceae		357405095	357405372
S_bongori_NCTC12419	340001662 - 340001974	86.99	0	313	bacteria/Proteobacteria/Gammaproteobacteria/Enterobacteriales/Enterobacteriaceae/Salmonella		340001662	340001974
P_stutzeri_ATCC17588_LMG_11199	339492510 - 339492806	37.5	2e-41	297	bacteria/Proteobacteria/Gammaproteobacteria/ Pseudomonadales/Pseudomonadaceae		339492510	339492806
P_putida_S16	339489879 - 339490178	31.79	7e-42	300	bacteria/Proteobacteria/Gammaproteobacteria/ Pseudomonadales/Pseudomonadaceae		339489879	339490178
P_fulva_12_X	333898727 - 333899037	31.93	8e-40	311	bacteria/Proteobacteria/Gammaproteobacteria/ Pseudomonadales/Pseudomonadaceae		333898727	333899037
A_denitrificans_K601	330822843 - 330823153	32.62	5e-38	311	bacteria/Proteobacteria/Betaproteobacteria/Burkholderiales/Burkholderiaceae		330822843	330823153
P_mendocina_NK01	330505473 - 330505776	36.02	8e-44	304	bacteria/Proteobacteria/Gammaproteobacteria/ Pseudomonadales/Pseudomonadaceae		330505473	330505776
E_coli_UMN026	218708002 - 218708323	34.51	2e-44	322	bacteria/Proteobacteria/Gammaproteobacteria/Enterobacteriales/Enterobacteriaceae		218708002	218708323
E_coli_S88	218561511 - 218561801	34.59	4e-46	291	bacteria/Proteobacteria/Gammaproteobacteria/Enterobacteriales/Enterobacteriaceae		218561511	218561801
V_paradoxus_EPS	319794130 - 319794439	35.02	1e-42	310	bacteria/Proteobacteria/Betaproteobacteria/Burkholderiales/Burkholderiaceae		319794130	319794439
Synechococcus_WH8102	33865664 - 33865933	28.26	1e-09	270	bacteria/Cyanobacteria/Oscillatoriophycideae/Chroococcales		33865664	33865933
S_enterica_Agona_SL483	197248295 - 197248580	99.65	0	286	bacteria/Proteobacteria/Gammaproteobacteria/Enterobacteriales/Enterobacteriaceae/Salmonella/Salmonella enterica		197248295	197248580
E_coli_SE11	209921799 - 209922121	34.86	1e-44	323	bacteria/Proteobacteria/Gammaproteobacteria/Enterobacteriales/Enterobacteriaceae		209921799	209922121
E_coli_BW2952	238903426 - 238903711	34.15	1e-44	286	bacteria/Proteobacteria/Gammaproteobacteria/Enterobacteriales/Enterobacteriaceae		238903426	238903711
E_coli_55989	218698177 - 218698462	34.86	5e-45	286	bacteria/Proteobacteria/Gammaproteobacteria/Enterobacteriales/Enterobacteriaceae		218698177	218698462
E_coli_IAI39	218703031 - 218703352	35.17	7e-45	322	bacteria/Proteobacteria/Gammaproteobacteria/Enterobacteriales/Enterobacteriaceae		218703031	218703352
E_coli_IAI1	218556865 - 218557186	34.86	1e-44	322	bacteria/Proteobacteria/Gammaproteobacteria/Enterobacteriales/Enterobacteriaceae		218556865	218557186
E_coli_O127_H6_E2348_69	215489655 - 215489940	35.17	3e-45	286	bacteria/Proteobacteria/Gammaproteobacteria/Enterobacteriales/Enterobacteriaceae		215489655	215489940
P_aeruginosa_LESB58	218892025 - 218892333	34.7	2e-42	309	bacteria/Proteobacteria/Gammaproteobacteria/Enterobacteriales/Enterobacteriaceae		218892025	218892333
S_enterica_Paratyphi_A_AKU12601	197365033 - 197365333	99.34	0	301	bacteria/Proteobacteria/Gammaproteobacteria/Enterobacteriales/Enterobacteriaceae/Salmonella/Salmonella enterica		197365033	197365333
S_enterica_Gallinarum_287_91	205355078 - 205355378	99.67	0	301	bacteria/Proteobacteria/Gammaproteobacteria/Enterobacteriales/Enterobacteriaceae/Salmonella/Salmonella enterica		205355078	205355378
S_enterica_Enteritidis_P125109	207859463 - 207859763	100	0	301	bacteria/Proteobacteria/Gammaproteobacteria/Enterobacteriales/Enterobacteriaceae/Salmonella/Salmonella enterica		207859463	207859763
E_coli_BL21_Gold_DE3_pLysS_AG	253775045 - 253775367	34.51	2e-44	323	bacteria/Proteobacteria/Gammaproteobacteria/Enterobacteriales/Enterobacteriaceae		253775045	253775367
E_coli_O157H7_TW14359	254796336 - 254796664	34.02	5e-45	329	bacteria/Proteobacteria/Gammaproteobacteria/Enterobacteriales/Enterobacteriaceae		254796336	254796664
S_enterica_Paratyphi_B_SPB7	161617458 - 161617743	99.65	0	286	bacteria/Proteobacteria/Gammaproteobacteria/Enterobacteriales/Enterobacteriaceae/Salmonella/Salmonella enterica		161617458	161617743
E_coli_O157H7_EC4115	209395762 - 209396041	34.03	1e-44	280	bacteria/Proteobacteria/Gammaproteobacteria/Enterobacteriales/Enterobacteriaceae		209395762	209396041
S_enterica_Paratyphi_C_RKS4594	224586075 - 224586375	99.67	0	301	bacteria/Proteobacteria/Gammaproteobacteria/Enterobacteriales/Enterobacteriaceae/Salmonella/Salmonella enterica		224586075	224586375
S_enterica_Heidelberg_SL476	194450877 - 194451177	99.67	0	301	bacteria/Proteobacteria/Gammaproteobacteria/Enterobacteriales/Enterobacteriaceae/Salmonella/Salmonella enterica		194450877	194451177
E_coli_SMS3_5	170683147 - 170683475	34.59	2e-45	329	bacteria/Proteobacteria/Gammaproteobacteria/Enterobacteriales/Enterobacteriaceae		170683147	170683475
S_enterica_Dublin_CT02021853	198244459 - 198244744	99.65	0	286	bacteria/Proteobacteria/Gammaproteobacteria/Enterobacteriales/Enterobacteriaceae/Salmonella/Salmonella enterica		198244459	198244744
S_enterica_Schwarzengrund_CVM19633	194734749 - 194735049	99	0	301	bacteria/Proteobacteria/Gammaproteobacteria/Enterobacteriales/Enterobacteriaceae/Salmonella/Salmonella enterica		194734749	194735049
S_enterica_Newport_SL254	194446296 - 194446596	100	0	301	bacteria/Proteobacteria/Gammaproteobacteria/Enterobacteriales/Enterobacteriaceae/Salmonella/Salmonella enterica		194446296	194446596
E_coli_B_REL606	254164254 - 254164575	34.51	2e-44	322	bacteria/Proteobacteria/Gammaproteobacteria/Enterobacteriales/Enterobacteriaceae		254164254	254164575
E_coli_ATCC8739	170021714 - 170021999	34.86	5e-45	286	bacteria/Proteobacteria/Gammaproteobacteria/Enterobacteriales/Enterobacteriaceae		170021714	170021999
P_putida_GB1	167036191 - 167036490	32.23	6e-41	300	bacteria/Proteobacteria/Gammaproteobacteria/ Pseudomonadales/Pseudomonadaceae		167036191	167036490
P_putida_W619	170719501 - 170719803	33.07	7e-40	303	bacteria/Proteobacteria/Gammaproteobacteria/ Pseudomonadales/Pseudomonadaceae		170719501	170719803
P_stutzeri_A1501	146281368 - 146281678	35.27	1e-40	311	bacteria/Proteobacteria/Gammaproteobacteria/ Pseudomonadales/Pseudomonadaceae		146281368	146281678
P_stutzeri_A1501	146280797 - 146281091	37.1	1e-40	295	bacteria/Proteobacteria/Gammaproteobacteria/ Pseudomonadales/Pseudomonadaceae		146280797	146281091
P_entomophila_L48	104784154 - 104784452	34.65	1e-41	299	bacteria/Proteobacteria/Gammaproteobacteria/ Pseudomonadales/Pseudomonadaceae		104784154	104784452
P_aeruginosa_PA7	152984890 - 152985214	35.82	1e-46	325	bacteria/Proteobacteria/Gammaproteobacteria/ Pseudomonadales/Pseudomonadaceae		152984890	152985214
E_coli_APEC_O1	117626653 - 117626975	35.17	4e-45	323	bacteria/Proteobacteria/Gammaproteobacteria/Enterobacteriales/Enterobacteriaceae		117626653	117626975
E_coli_UTI89	91213990 - 91214312	35.17	9e-45	323	bacteria/Proteobacteria/Gammaproteobacteria/Enterobacteriales/Enterobacteriaceae		91213990	91214312
E_coli_536	110644776 - 110645097	35.52	2e-45	322	bacteria/Proteobacteria/Gammaproteobacteria/Enterobacteriales/Enterobacteriaceae		110644776	110645097
S_boydii_CDC3083_94	187731188 - 187731510	34.51	5e-43	323	bacteria/Proteobacteria/Gammaproteobacteria/Enterobacteriales/Enterobacteriaceae		187731188	187731510
E_coli_E24377A	157155226 - 157155548	35.17	2e-45	323	bacteria/Proteobacteria/Gammaproteobacteria/Enterobacteriales/Enterobacteriaceae		157155226	157155548
E_coli_HS	157163779 - 157164101	34.86	7e-45	323	bacteria/Proteobacteria/Gammaproteobacteria/Enterobacteriales/Enterobacteriaceae		157163779	157164101
P_putida_F1	148550258 - 148550557	33.2	6e-40	300	bacteria/Proteobacteria/Gammaproteobacteria/ Pseudomonadales/Pseudomonadaceae		148550258	148550557
Synechococcus_CC9902	78184788 - 78185067	24.6	2e-10	280	bacteria/Cyanobacteria/Oscillatoriophycideae/Chroococcales		78184788	78185067
S_boydii_Sb227	82546680 - 82547002	34.86	1e-44	323	bacteria/Proteobacteria/Gammaproteobacteria/Enterobacteriales/Enterobacteriaceae		82546680	82547002
S_enterica_Paratyphi_A_ATCC9150	56416107 - 56416407	99.34	0	301	bacteria/Proteobacteria/Gammaproteobacteria/Enterobacteriales/Enterobacteriaceae/Salmonella/Salmonella enterica		56416107	56416407
S_enterica_arizonae_62_z4_z23	161505198 - 161505514	89.37	0	317	bacteria/Proteobacteria/Gammaproteobacteria/Enterobacteriales/Enterobacteriaceae/Salmonella/Salmonella enterica		161505198	161505514
C_koseri_ATCC_BAA895	157145630 - 157145906	37.45	1e-41	277	bacteria/Proteobacteria/Gammaproteobacteria/Enterobacteriales/Enterobacteriaceae		157145630	157145906
P_syringae_phaseolicola_1448A	71736195 - 71736508	30.31	3e-28	314	bacteria/Proteobacteria/Gammaproteobacteria/ Pseudomonadales/Pseudomonadaceae		71736195	71736508
M_flagellatus_KT	91776778 - 91777079	25.83	2e-17	302	bacteria/Proteobacteria/Betaproteobacteria/Methylococcales/Methylococcaceae		91776778	91777079
S_enterica_Choleraesuis_SC_B67	62182758 - 62183058	99.34	0	301	bacteria/Proteobacteria/Gammaproteobacteria/Enterobacteriales/Enterobacteriaceae/Salmonella/Salmonella enterica		62182758	62183058
P_aeruginosa_UCBPP_PA14	116049968 - 116050276	34.7	2e-42	309	bacteria/Proteobacteria/Gammaproteobacteria/ Pseudomonadales/Pseudomonadaceae		116049968	116050276
S_enterica_Typhi_Ty2	29144477 - 29144777	99.67	0	301	bacteria/Proteobacteria/Gammaproteobacteria/Enterobacteriales/Enterobacteriaceae/Salmonella/Salmonella enterica		29144477	29144777
P_syringae_tomato_DC3000	28872402 - 28872713	34.28	4e-39	312	bacteria/Proteobacteria/Gammaproteobacteria/ Pseudomonadales/Pseudomonadaceae		28872402	28872713
P_aeruginosa_PAO1	15597213 - 15597521	34.7	2e-42	309	bacteria/Proteobacteria/Gammaproteobacteria/ Pseudomonadales/Pseudomonadaceae		15597213	15597521
P_fluorescens_Pf_5	70733192 - 70733492	35	5e-40	301	bacteria/Proteobacteria/Gammaproteobacteria/ Pseudomonadales/Pseudomonadaceae		70733192	70733492
P_syringae_B728a	66048072 - 66048388	34.51	5e-38	317	bacteria/Proteobacteria/Gammaproteobacteria/ Pseudomonadales/Pseudomonadaceae		66048072	66048388
E_coli_CFT073	26251221 - 26251543	35.17	4e-45	323	bacteria/Proteobacteria/Gammaproteobacteria/Enterobacteriales/Enterobacteriaceae		26251221	26251543
P_putida_KT2440	26991827 - 26992126	33.2	6e-40	300	bacteria/Proteobacteria/Gammaproteobacteria/ Pseudomonadales/Pseudomonadaceae		26991827	26992126
E_coli_O157H7_EDL933	15804910 - 15805238	34.02	5e-45	329	bacteria/Proteobacteria/Gammaproteobacteria/Enterobacteriales/Enterobacteriaceae		15804910	15805238
S_enterica_Typhimurium_LT2	16767560 - 16767860	100	0	301	bacteria/Proteobacteria/Gammaproteobacteria/Enterobacteriales/Enterobacteriaceae/Salmonella/Salmonella enterica		16767560	16767860
S_enterica_Typhi_CT18	16762990 - 16763290	99.67	0	301	bacteria/Proteobacteria/Gammaproteobacteria/Enterobacteriales/Enterobacteriaceae/Salmonella/Salmonella enterica		16762990	16763290
E_coli_O157H7	15834548 - 15834876	34.02	5e-45	329	bacteria/Proteobacteria/Gammaproteobacteria/Enterobacteriales/Enterobacteriaceae		15834548	15834876
E_coli_K12_MG1655	145698345 - 145698630	34.15	1e-44	286	bacteria/Proteobacteria/Gammaproteobacteria/Enterobacteriales/Enterobacteriaceae		145698345	145698630
A_vinelandii_DJ	226944377 - 226944684	36.03	2e-42	308	bacteria/Proteobacteria/Gammaproteobacteria/ Pseudomonadales/Pseudomonadaceae		226944377	226944684
P_fluorescens_Pf0_1	77461604 - 77461908	33.85	2e-39	305	bacteria/Proteobacteria/Gammaproteobacteria/ Pseudomonadales/Pseudomonadaceae		77461604	77461908
E_coli_KO11FL	378714723 - 378715045	34.86	1e-44	323	bacteria/Proteobacteria/Gammaproteobacteria/Enterobacteriales/Enterobacteriaceae		378714723	378715045
E_coli_O55_H7_CB9615	291285716 - 291286044	34.02	5e-45	329	bacteria/Proteobacteria/Gammaproteobacteria/Enterobacteriales/Enterobacteriaceae		291285716	291286044
C_rodentium_ICC168	283788344 - 283788634	35.1	6e-43	291	bacteria/Proteobacteria/Gammaproteobacteria/Enterobacteriales/Enterobacteriaceae		283788344	283788634
E_coli_O111_H11128	260871055 - 260871377	34.86	1e-44	323	bacteria/Proteobacteria/Gammaproteobacteria/Enterobacteriales/Enterobacteriaceae		260871055	260871377
E_coli_O26_H11_11368	260858240 - 260858511	30.96	5e-32	272	bacteria/Proteobacteria/Gammaproteobacteria/Enterobacteriales/Enterobacteriaceae		260858240	260858511
E_coli_O103_H2_12009	260847149 - 260847471	34.86	1e-44	323	bacteria/Proteobacteria/Gammaproteobacteria/Enterobacteriales/Enterobacteriaceae		260847149	260847471
P_aeruginosa_SCV20265	568310112 - 568310420	34.7	2e-42	309	bacteria/Proteobacteria/Gammaproteobacteria/Enterobacteriales/Enterobacteriaceae		568310112	568310420
P_monteilii_SB3101	568189872 - 568190171	31.23	2e-41	300	bacteria/Proteobacteria/Gammaproteobacteria/ Pseudomonadales/Pseudomonadaceae		568189872	568190171
P_monteilii_SB3078	568184499 - 568184798	31.23	2e-41	300	bacteria/Proteobacteria/Gammaproteobacteria/ Pseudomonadales/Pseudomonadaceae		568184499	568184798
Pseudomonas_TKP	568142915 - 568143218	34.24	2e-37	304	bacteria/Proteobacteria/Gammaproteobacteria/ Pseudomonadales/Pseudomonadaceae		568142915	568143218
P_aeruginosa_LES431	568154451 - 568154759	34.7	2e-42	309	bacteria/Proteobacteria/Gammaproteobacteria/ Pseudomonadales/Pseudomonadaceae		568154451	568154759
P_aeruginosa_MTB	564952914 - 564953222	34.7	2e-42	309	bacteria/Proteobacteria/Gammaproteobacteria/Enterobacteriales/Enterobacteriaceae		564952914	564953222
S_enterica_Agona_24249	563655598 - 563655898	99.67	0	301	bacteria/Proteobacteria/Gammaproteobacteria/Enterobacteriales/Enterobacteriaceae/Salmonella/Salmonella enterica		563655598	563655898
P_aeruginosa_PA1	558677921 - 558678229	34.7	2e-42	309	bacteria/Proteobacteria/Gammaproteobacteria/ Pseudomonadales/Pseudomonadaceae		558677921	558678229
Pseudomonas_VLB120	557225580 - 557225882	35.83	3e-44	303	bacteria/Proteobacteria/Gammaproteobacteria/ Pseudomonadales/Pseudomonadaceae		557225580	557225882
E_coli_JJ1886	556554164 - 556554449	35.17	8e-46	286	bacteria/Proteobacteria/Gammaproteobacteria/Enterobacteriales/Enterobacteriaceae		556554164	556554449
P_aeruginosa_PAO1_VE13	651875988 - 651876296	34.7	2e-42	309	bacteria/Proteobacteria/Gammaproteobacteria/ Pseudomonadales/Pseudomonadaceae		651875988	651876296
P_aeruginosa_PAO1_VE2	651869515 - 651869823	34.7	2e-42	309	bacteria/Proteobacteria/Gammaproteobacteria/Enterobacteriales/Enterobacteriaceae		651869515	651869823
S_typhimurium_DT104	550903653 - 550903953	100	0	301	bacteria/Proteobacteria/Gammaproteobacteria/Enterobacteriales/Enterobacteriaceae/Salmonella/Salmonella enterica		550903653	550903953
S_enterica_Typhimurium_DT2	549726824 - 549727124	99.67	0	301	bacteria/Proteobacteria/Gammaproteobacteria/Enterobacteriales/Enterobacteriaceae/Salmonella/Salmonella enterica		549726824	549727124
S_enterica_Thompson_RM6836	549481453 - 549481753	99.34	0	301	bacteria/Proteobacteria/Gammaproteobacteria/Enterobacteriales/Enterobacteriaceae/Salmonella/Salmonella enterica		549481453	549481753
E_coli_PMV1	544578965 - 544579287	35.17	4e-45	323	bacteria/Proteobacteria/Gammaproteobacteria/Enterobacteriales/Enterobacteriaceae		544578965	544579287
E_coli_LY180	544392715 - 544393000	34.86	5e-45	286	bacteria/Proteobacteria/Gammaproteobacteria/Enterobacteriales/Enterobacteriaceae		544392715	544393000
P_aeruginosa_c7447m	651859166 - 651859474	34.7	2e-42	309	bacteria/Proteobacteria/Gammaproteobacteria/ Pseudomonadales/Pseudomonadaceae		651859166	651859474
P_aeruginosa_PAO581	651861859 - 651862167	34.7	2e-42	309	bacteria/Proteobacteria/Gammaproteobacteria/ Pseudomonadales/Pseudomonadaceae		651861859	651862167
S_enterica_Bovismorbificans_3114	538364894 - 538365194	100	0	301	bacteria/Proteobacteria/Gammaproteobacteria/Enterobacteriales/Enterobacteriaceae		538364894	538365194
S_enterica_Gallinarum_Pullorum_CDC1983_67	537439433 - 537439717	99.3	0	285	bacteria/Proteobacteria/Gammaproteobacteria/Enterobacteriales/Enterobacteriaceae/Salmonella/Salmonella enterica		537439433	537439717
S_enterica_Pullorum_S06004	529221790 - 529222089	99.34	0	300	bacteria/Proteobacteria/Gammaproteobacteria/Enterobacteriales/Enterobacteriaceae/Salmonella/Salmonella enterica		529221790	529222089
C_zancles_7_ME	529064391 - 529064709	34.69	9e-40	319	bacteria/Proteobacteria/Gammaproteobacteria/Thiotrichales/Piscirickettsiaceae		529064391	529064709
S_enterica_Newport_USMARC_S3124_1	528817344 - 528817644	100	0	301	bacteria/Proteobacteria/Gammaproteobacteria/Enterobacteriales/Enterobacteriaceae/Salmonella/Salmonella enterica		528817344	528817644
S_bongori_Sbon_167	526230261 - 526230573	86.99	0	313	bacteria/Proteobacteria/Gammaproteobacteria/Enterobacteriales/Enterobacteriaceae/Salmonella		526230261	526230573
S_enterica_Serovar_Heidelberg_CFSAN002069	525828134 - 525828434	99.67	0	301	bacteria/Proteobacteria/Gammaproteobacteria/Enterobacteriales/Enterobacteriaceae/Salmonella/Salmonella enterica		525828134	525828434
S_enterica_Serovar_Cubana_CFSAN002050	525856220 - 525856520	99.67	0	301	bacteria/Proteobacteria/Gammaproteobacteria/Enterobacteriales/Enterobacteriaceae/Salmonella/Salmonella enterica		525856220	525856520
S_enterica_Serovar_Tv_5_CFSAN001921	525839741 - 525840041	100	0	301	bacteria/Proteobacteria/Gammaproteobacteria/Enterobacteriales/Enterobacteriaceae/Salmonella/Salmonella enterica		525839741	525840041
S_enterica_Bareilly_CFSAN000189	525948731 - 525949031	100	0	301	bacteria/Proteobacteria/Gammaproteobacteria/Enterobacteriales/Enterobacteriaceae/Salmonella/Salmonella enterica		525948731	525949031
S_enterica_Heidelberg_41578	525815597 - 525815897	99.67	0	301	bacteria/Proteobacteria/Gammaproteobacteria/Enterobacteriales/Enterobacteriaceae/Salmonella/Salmonella enterica		525815597	525815897
S_enterica_4_5_12_i_08_1736	526218746 - 526219046	100	0	301	bacteria/Proteobacteria/Gammaproteobacteria/Enterobacteriales/Enterobacteriaceae/Salmonella/Salmonella enterica		526218746	526219046
P_aeruginosa_RP73	514409398 - 514409706	34.7	2e-42	309	bacteria/Proteobacteria/Gammaproteobacteria/ Pseudomonadales/Pseudomonadaceae		514409398	514409706
P_putida_H8234	512579971 - 512580270	34.11	1e-40	300	bacteria/Proteobacteria/Gammaproteobacteria/ Pseudomonadales/Pseudomonadaceae		512579971	512580270
P_resinovorans_NBRC106553	512615977 - 512616283	36.4	9e-44	307	bacteria/Proteobacteria/Gammaproteobacteria/ Pseudomonadales/Pseudomonadaceae		512615977	512616283
P_putida_NBRC14164	512688273 - 512688572	33.66	4e-42	300	bacteria/Proteobacteria/Gammaproteobacteria/ Pseudomonadales/Pseudomonadaceae		512688273	512688572
P_fluorescens_CHA0	501683267 - 501683567	35.16	6e-40	301	bacteria/Proteobacteria/Gammaproteobacteria/ Pseudomonadales/Pseudomonadaceae		501683267	501683567
S_enterica_Typhi_Ty21a	488656651 - 488656936	99.65	0	286	bacteria/Proteobacteria/Gammaproteobacteria/Enterobacteriales/Enterobacteriaceae/Salmonella/Salmonella enterica		488656651	488656936
A_vinelandii_CA6	482900606 - 482900913	36.03	2e-42	308	bacteria/Proteobacteria/Gammaproteobacteria/ Pseudomonadales/Pseudomonadaceae		482900606	482900913
A_vinelandii_CA	482896782 - 482897089	36.03	2e-42	308	bacteria/Proteobacteria/Gammaproteobacteria/ Pseudomonadales/Pseudomonadaceae		482896782	482897089
S_enterica_Typhimurium_U288	482906847 - 482907147	100	0	301	bacteria/Proteobacteria/Gammaproteobacteria/Enterobacteriales/Enterobacteriaceae/Salmonella/Salmonella enterica		482906847	482907147
P_aeruginosa_B136_33	478479196 - 478479504	34.7	2e-42	309	bacteria/Proteobacteria/Gammaproteobacteria/Enterobacteriales/Enterobacteriaceae		478479196	478479504
Azoarcus_KH32C	470168700 - 470169008	26.79	1e-22	309	bacteria/Proteobacteria/Gammaproteobacteria/ Pseudomonadales/Pseudomonadaceae		470168700	470169008
S_enterica_Javiana_CFSAN001992	452121955 - 452122255	99	0	301	bacteria/Proteobacteria/Gammaproteobacteria/Enterobacteriales/Enterobacteriaceae/Salmonella/Salmonella enterica		452121955	452122255
E_coli_APEC_O78	443615889 - 443616211	34.86	1e-44	323	bacteria/Proteobacteria/Gammaproteobacteria/Enterobacteriales/Enterobacteriaceae		443615889	443616211
P_stutzeri_RCH2	431928940 - 431929237	36.4	3e-40	298	bacteria/Proteobacteria/Gammaproteobacteria/ Pseudomonadales/Pseudomonadaceae		431928940	431929237
P_putida_HB3267	431804977 - 431805276	31.56	8e-42	300	bacteria/Proteobacteria/Gammaproteobacteria/ Pseudomonadales/Pseudomonadaceae		431804977	431805276
C_minutus_PCC6605	434385154 - 434386726	23.87	5e-09	1573	bacteria/Cyanobacteria/Oscillatoriophycideae/Chroococcales		434385154	434386726
Calothrix_PCC7507	427717786 - 427719186	26.94	7e-11	1401	bacteria/Cyanobacteria		427717786	427719186
P_putida_UW4	426412074 - 426412378	32.82	2e-36	305	bacteria/Proteobacteria/Gammaproteobacteria/ Pseudomonadales/Pseudomonadaceae		426412074	426412378
Cycloclasticus_P1	407716857 - 407717208	34.69	2e-39	352	bacteria/Proteobacteria/Gammaproteobacteria/Thiotrichales/Piscirickettsiaceae		407716857	407717208
A_dieselolei_B5	407695293 - 407695606	35.25	7e-37	314	bacteria/Proteobacteria/Gammaproteobacteria/Oceanospirillales/Alcanivoracaceae		407695293	407695606
E_coli_O104_H4_2009EL_2071	407467398 - 407467720	34.86	1e-44	323	bacteria/Proteobacteria/Gammaproteobacteria/Enterobacteriales/Enterobacteriaceae		407467398	407467720
E_coli_O104_H4_2011C_3493	407483885 - 407484207	34.86	1e-44	323	bacteria/Proteobacteria/Gammaproteobacteria/Enterobacteriales/Enterobacteriaceae		407483885	407484207
E_coli_O104_H4_2009EL_2050	410484425 - 410484747	34.86	1e-44	323	bacteria/Proteobacteria/Gammaproteobacteria/Enterobacteriales/Enterobacteriaceae		410484425	410484747
P_stutzeri_DSM10701	397688626 - 397688928	36.33	2e-42	303	bacteria/Proteobacteria/Gammaproteobacteria/ Pseudomonadales/Pseudomonadaceae		397688626	397688928
P_aeruginosa_DK2	392984507 - 392984815	34.7	2e-42	309	bacteria/Proteobacteria/Gammaproteobacteria/Enterobacteriales/Enterobacteriaceae		392984507	392984815
Pseudomonas_ND6	395446030 - 395446329	33.2	3e-40	300	bacteria/Proteobacteria/Gammaproteobacteria/ Pseudomonadales/Pseudomonadaceae		395446030	395446329
P_fluorescens_A506	387896209 - 387896510	34.65	2e-38	302	bacteria/Proteobacteria/Gammaproteobacteria/ Pseudomonadales/Pseudomonadaceae		387896209	387896510
E_blattae_DSM4481	387889251 - 387889539	35.56	6e-37	289	bacteria/Proteobacteria/Gammaproteobacteria/Enterobacteriales/Enterobacteriaceae		387889251	387889539
E_coli_Xuzhou21	387885535 - 387885863	34.02	5e-45	329	bacteria/Proteobacteria/Gammaproteobacteria/Enterobacteriales/Enterobacteriaceae		387885535	387885863
Methylophaga_JAM1	387126653 - 387126940	31.28	3e-24	288	bacteria/Proteobacteria/Gammaproteobacteria/Thiotrichales/Piscirickettsiaceae		387126653	387126940
S_enterica_Heidelberg_B182	386589636 - 386589921	99.65	0	286	bacteria/Proteobacteria/Gammaproteobacteria/Enterobacteriales/Enterobacteriaceae/Salmonella/Salmonella enterica		386589636	386589921
P_aeruginosa_NCGM2_S1	386065920 - 386066228	34.7	2e-42	309	bacteria/Proteobacteria/Gammaproteobacteria/Enterobacteriales/Enterobacteriaceae		386065920	386066228
E_coli_O55_H7_RM12579	387509781 - 387510109	34.02	5e-45	329	bacteria/Proteobacteria/Gammaproteobacteria/Enterobacteriales/Enterobacteriaceae		387509781	387510109
E_coli_NA114	386622122 - 386622444	35.17	2e-45	323	bacteria/Proteobacteria/Gammaproteobacteria/Enterobacteriales/Enterobacteriaceae		386622122	386622444
E_coli_O7_K1_CE10	386627296 - 386627581	35.17	3e-45	286	bacteria/Proteobacteria/Gammaproteobacteria/Enterobacteriales/Enterobacteriaceae		386627296	386627581
P_stutzeri_DSM4166	386021324 - 386021643	33	2e-41	320	bacteria/Proteobacteria/Gammaproteobacteria/ Pseudomonadales/Pseudomonadaceae		386021324	386021643
E_coli_W	386712271 - 386712556	34.86	5e-45	286	bacteria/Proteobacteria/Gammaproteobacteria/Enterobacteriales/Enterobacteriaceae		386712271	386712556
E_coli_KO11FL	386703130 - 386703415	34.86	5e-45	286	bacteria/Proteobacteria/Gammaproteobacteria/Enterobacteriales/Enterobacteriaceae		386703130	386703415
P_aeruginosa_M18	386059091 - 386059399	34.7	2e-42	309	bacteria/Proteobacteria/Gammaproteobacteria/Enterobacteriales/Enterobacteriaceae		386059091	386059399
E_coli_P12b	386707550 - 386707872	34.86	2e-44	323	bacteria/Proteobacteria/Gammaproteobacteria/Enterobacteriales/Enterobacteriaceae		386707550	386707872
P_putida_BIRD1	386014420 - 386014719	34.1	4e-40	300	bacteria/Proteobacteria/Gammaproteobacteria/ Pseudomonadales/Pseudomonadaceae		386014420	386014719
E_coli_DH1	387623964 - 387624285	34.15	4e-44	322	bacteria/Proteobacteria/Gammaproteobacteria/Enterobacteriales/Enterobacteriaceae		387623964	387624285
E_coli_clone_D_i14	386637271 - 386637593	35.17	4e-45	323	bacteria/Proteobacteria/Gammaproteobacteria/Enterobacteriales/Enterobacteriaceae		386637271	386637593
E_coli_clone_D_i2	386632351 - 386632673	35.17	4e-45	323	bacteria/Proteobacteria/Gammaproteobacteria/Enterobacteriales/Enterobacteriaceae		386632351	386632673
E_coli_UM146	386607023 - 386607308	35.17	1e-45	286	bacteria/Proteobacteria/Gammaproteobacteria/Enterobacteriales/Enterobacteriaceae		386607023	386607308
E_coli_W	386611719 - 386612041	34.86	1e-44	323	bacteria/Proteobacteria/Gammaproteobacteria/Enterobacteriales/Enterobacteriaceae		386611719	386612041
E_coli_IHE3034	386602388 - 386602710	35.17	4e-45	323	bacteria/Proteobacteria/Gammaproteobacteria/Enterobacteriales/Enterobacteriaceae		386602388	386602710
E_coli_ETEC_H10407	387615067 - 387615388	35.17	2e-45	322	bacteria/Proteobacteria/Gammaproteobacteria/Enterobacteriales/Enterobacteriaceae		387615067	387615388
E_coli_UMNK88	386617219 - 386617504	34.86	5e-45	286	bacteria/Proteobacteria/Gammaproteobacteria/Enterobacteriales/Enterobacteriaceae		386617219	386617504
E_coli_O83_H1_NRG857C	387619705 - 387619990	35.31	3e-45	286	bacteria/Proteobacteria/Gammaproteobacteria/Enterobacteriales/Enterobacteriaceae		387619705	387619990
E_coli_042	387610222 - 387610507	35.17	2e-45	286	bacteria/Proteobacteria/Gammaproteobacteria/Enterobacteriales/Enterobacteriaceae		387610222	387610507
E_coli_ABU83972	386642080 - 386642365	35.17	1e-45	286	bacteria/Proteobacteria/Gammaproteobacteria/Enterobacteriales/Enterobacteriaceae		386642080	386642365
E_coli_LF82	387823258 - 387823551	35.31	4e-45	294	bacteria/Proteobacteria/Gammaproteobacteria/Enterobacteriales/Enterobacteriaceae		387823258	387823551
E_coli_DH1	386597163 - 386597485	34.15	3e-44	323	bacteria/Proteobacteria/Gammaproteobacteria/Enterobacteriales/Enterobacteriaceae		386597163	386597485
E_coli_BL21_DE3	251787577 - 251787898	34.51	2e-44	322	bacteria/Proteobacteria/Gammaproteobacteria/Enterobacteriales/Enterobacteriaceae		251787577	251787898
E_coli_BL21_DE3	254291004 - 254291325	34.51	2e-44	322	bacteria/Proteobacteria/Gammaproteobacteria/Enterobacteriales/Enterobacteriaceae		254291004	254291325
E_coli_SE15	387832329 - 387832651	35.17	2e-45	323	bacteria/Proteobacteria/Gammaproteobacteria/Enterobacteriales/Enterobacteriaceae		387832329	387832651
E_coli_K12_W3110	388480272 - 388480593	34.15	4e-44	322	bacteria/Proteobacteria/Gammaproteobacteria/Enterobacteriales/Enterobacteriaceae		388480272	388480593
P_fluorescens_SBW25	229593195 - 229593498	34.63	5e-38	304	bacteria/Proteobacteria/Gammaproteobacteria/ Pseudomonadales/Pseudomonadaceae		229593195	229593498
S_enterica_Typhimurium_798	383498888 - 383499188	100	0	301	bacteria/Proteobacteria/Gammaproteobacteria/Enterobacteriales/Enterobacteriaceae/Salmonella/Salmonella enterica		383498888	383499188

## Sheet: SL4433
Supplementary File 3
In silico clustering of Salmonella global gene expression data reveals novel genes co-regulated with the SPI-1 virulence genes through HilD
Irma Martínez-Flores, Deyanira Pérez-Morales, Mishael Sánchez-Pérez, Claudia C. Paredes, Julio Collado-Vides, Heladia Salgado and Víctor H. Bustamante
Orthologs for SL4433
Organism containing the ortholog	Genome position of ortholog gene	Identity of ortholog protein (%)	E-value	Lenght of ortholog protein (aa)	Lineage		Genome position of orthologous gene
S_enterica_Typhimurium_UK1	378991765 - 378992009	100	0	245	bacteria/Proteobacteria/Gammaproteobacteria/Enterobacteriales/Enterobacteriaceae/Salmonella/Salmonella enterica		378991765	378992009
S_enterica_Typhimurium_SL1344	378702336 - 378702580	100	0	245	bacteria/Proteobacteria/Gammaproteobacteria/Enterobacteriales/Enterobacteriaceae/Salmonella/Salmonella enterica		378702336	378702580
S_enterica_Typhimurium_D23580	378447810 - 378448054	100	0	245	bacteria/Proteobacteria/Gammaproteobacteria/Enterobacteriales/Enterobacteriaceae/Salmonella/Salmonella enterica		378447810	378448054
S_enterica_Typhimurium_14028S	378453471 - 378453801	100	1e-179	331	bacteria/Proteobacteria/Gammaproteobacteria/Enterobacteriales/Enterobacteriaceae/Salmonella/Salmonella enterica		378453471	378453801
S_enterica_Typhimurium_T000240	378987171 - 378987501	100	1e-179	331	bacteria/Proteobacteria/Gammaproteobacteria/Enterobacteriales/Enterobacteriaceae/Salmonella/Salmonella enterica		378987171	378987501
S_enterica_Typhimurium_ST4_74	379703741 - 379704071	100	1e-179	331	bacteria/Proteobacteria/Gammaproteobacteria/Enterobacteriales/Enterobacteriaceae/Salmonella/Salmonella enterica		379703741	379704071
M_alcaliphilum	357406989 - 357407381	34.29	8e-19	393	bacteria/Proteobacteria/Gammaproteobacteria/Methylococcales/Methylococcaceae		357406989	357407381
S_bongori_NCTC12419	340001816 - 340002146	90.61	9e-162	331	bacteria/Proteobacteria/Gammaproteobacteria/Enterobacteriales/Enterobacteriaceae/Salmonella		340001816	340002146
V_anguillarum_775	336125168 - 336125498	61.48	6e-105	331	bacteria/Proteobacteria/Gammaproteobacteria/VibrionalesVibrionaceae		336125168	336125498
Methanobacterium_AL21	325959287 - 325959642	30.43	1e-15	356	archaea/Euryarchaeota/Methanobacteria/Methanobacteriales/Methanobacteriaceae		325959287	325959642
P_brasiliensis_DSM5305	325108062 - 325108413	36.76	2e-40	352	eukaryota/Fungi/Dikarya/Ascomycota/Pezizomycotina/Eurotiomycetes/Eurotiomycetidae		325108062	325108413
M_aquaeolei_VT8	120555306 - 120555690	34.65	3e-16	385	bacteria/Proteobacteria/Gammaproteobacteria/Alteromonadales/Alteromonadaceae		120555306	120555690
E_ictaluri_93_146	238918028 - 238918355	55.74	1e-90	328	bacteria/Proteobacteria/Gammaproteobacteria/Enterobacteriales/Enterobacteriaceae		238918028	238918355
C_botulinum_A2_Kyoto	226949360 - 226949693	31.65	1e-11	334	bacteria/Firmicutes/Clostridia/Clostridiales/		226949360	226949693
C_botulinum_Ba4_657	237795504 - 237795837	30	1e-08	334	bacteria/Firmicutes/Clostridia/Clostridiales/		237795504	237795837
A_flavithermus_WK1	212639012 - 212639318	27.86	1e-15	307	bacteria/Firmicutes/Bacilli		212639012	212639318
M_aeruginosa_NIES843	166363940 - 166364271	42.51	2e-61	332	bacteria/Cyanobacteria/Oscillatoriophycideae/Chroococcales		166363940	166364271
S_enterica_Paratyphi_B_SPB7	161617798 - 161618128	99.59	2e-178	331	bacteria/Proteobacteria/Gammaproteobacteria/Enterobacteriales/Enterobacteriaceae/Salmonella/Salmonella enterica		161617798	161618128
S_enterica_Heidelberg_SL476	194450231 - 194450561	100	1e-179	331	bacteria/Proteobacteria/Gammaproteobacteria/Enterobacteriales/Enterobacteriaceae/Salmonella/Salmonella enterica		194450231	194450561
M_maripaludis_C6	159906214 - 159906571	32.61	7e-12	358	archaea/Euryarchaeota/Methanobacteria/Methanobacteriales/Methanobacteriaceae		159906214	159906571
E_coli_SMS3_5	170683097 - 170683428	75.72	7e-130	332	bacteria/Proteobacteria/Gammaproteobacteria/Enterobacteriales/Enterobacteriaceae		170683097	170683428
A_laidlawii_PG8A	162447453 - 162447780	26.28	3e-08	328	bacteria/Tenericutes/Mollicutes/Acholeplasmatales		162447453	162447780
M_maripaludis_C7	150401995 - 162447780	32.61	7e-12	358	archaea/Euryarchaeota/Methanobacteria/Methanobacteriales/Methanobacteriaceae		150401995	150402352
S_baltica_OS223	217980316 - 217980697	34.13	2e-20	382	bacteria/Proteobacteria/Gammaproteobacteria/Alteromonadales/Shewanellaceae		217980316	217980697
M_maripaludis_C5	134045677 - 134046030	29.53	4e-11	354	archaea/Euryarchaeota/Methanobacteria/Methanobacteriales/Methanobacteriaceae		134045677	134046030
Enterobacter_638	146312343 - 146312703	33.08	5e-14	361	bacteria/Proteobacteria/Gammaproteobacteria/Enterobacteriales/Enterobacteriaceae		146312343	146312703
E_coli_E24377A	157158040 - 157158434	34.38	1e-17	395	bacteria/Proteobacteria/Gammaproteobacteria/Enterobacteriales/Enterobacteriaceae		157158040	157158434
Shewanella_MR7	114048351 - 114048682	56.33	5e-91	332	bacteria/Proteobacteria/Gammaproteobacteria/Alteromonadales/Shewanellaceae		114048351	114048682
Shewanella_W3_18_1	120597919 - 120598305	34.31	2e-18	387	bacteria/Proteobacteria/Gammaproteobacteria/Alteromonadales/Shewanellaceae		120597919	120598305
E_litoralis_HTCC2594	85375779 - 85376156	33.58	2e-20	378	bacteria/Proteobacteria/Alphaproteobacteria/Sphingomonadales		85375779	85376156
C_sakazakii_ATCC_BAA894	156932820 - 156933214	34.38	6e-17	395	bacteria/Proteobacteria/Gammaproteobacteria/Enterobacteriales/Enterobacteriaceae		156932820	156933214
V_parahaemolyticus_RIMD2210633	28897160 - 28897404	60.91	2e-104	245	bacteria/Proteobacteria/Gammaproteobacteria/VibrionalesVibrionaceae		28897160	28897404
H_somnus_129PT	113461403 - 113461774	32.8	6e-19	372	bacteria/Proteobacteria/Gammaproteobacteria/Pasteurellales/Pasteurellaceae		113461403	113461774
E_coli_CFT073	26251190 - 26251426	81.82	2e-78	237	bacteria/Proteobacteria/Gammaproteobacteria/Enterobacteriales/Enterobacteriaceae		26251190	26251426
S_enterica_Typhimurium_LT2	16767747 - 16767991	100	0	245	bacteria/Proteobacteria/Gammaproteobacteria/Enterobacteriales/Enterobacteriaceae/Salmonella/Salmonella enterica		16767747	16767991
Pantoea_At_9b	317053260 - 317053592	70.49	2e-124	333	bacteria/Proteobacteria/Gammaproteobacteria/Enterobacteriales/Enterobacteriaceae		317053260	317053592
T_thermosaccharolyticum_DSM571	304316010 - 304316345	26.12	2e-08	336	bacteria/Firmicutes/Clostridia/Clostridiales/		304316010	304316345
gamma_proteobacterium_HdN1	304310802 - 304311195	31.01	1e-16	394	bacteria/Proteobacteria/Gammaproteobacteria		304310802	304311195
C_saccharolyticum_WM1	302387129 - 302387502	30.19	4e-17	374	bacteria/Firmicutes/Clostridia/Clostridiales/		302387129	302387502
E_coli_O111_H11128	260871027 - 260871254	82.27	7e-78	228	bacteria/Proteobacteria/Gammaproteobacteria/Enterobacteriales/Enterobacteriaceae		260871027	260871254
S_typhimurium_DT104	550903835 -550904079	100	0	245	bacteria/Proteobacteria/Gammaproteobacteria/Enterobacteriales/Enterobacteriaceae/Salmonella/Salmonella enterica		550903835	550904079
S_enterica_Typhimurium_DT2	549727009 - 549727253	100	0	245	bacteria/Proteobacteria/Gammaproteobacteria/Enterobacteriales/Enterobacteriaceae/Salmonella/Salmonella enterica		549727009	549727253
Serratia_ATCC39006	541863345 - 541863739	33.59	9e-16	395	bacteria/Proteobacteria/Gammaproteobacteria/Enterobacteriales/Enterobacteriaceae		541863345	541863739
L_anguillarum_M3	537455085 - 537455415	61.48	6e-105	331	bacteria/Proteobacteria/Gammaproteobacteria/VibrionalesVibrionaceae		537455085	537455415
C_zancles_7_ME	529065964 - 529066346	32.33	2e-15	383	bacteria/Proteobacteria/Gammaproteobacteria/Thiotrichales/Piscirickettsiaceae		529065964	529066346
S_bongori_Sbon_167	526230497 - 526230827	90.2	4e-161	331	bacteria/Proteobacteria/Gammaproteobacteria/Enterobacteriales/Enterobacteriaceae/Salmonella		526230497	526230827
S_enterica_Serovar_Heidelberg_CFSAN002069	525828008 - 525828338	100	1e-179	331	bacteria/Proteobacteria/Gammaproteobacteria/Enterobacteriales/Enterobacteriaceae/Salmonella/Salmonella enterica		525828008	525828338
S_enterica_Serovar_Cubana_CFSAN002050	525856364 - 525856694	100	1e-179	331	bacteria/Proteobacteria/Gammaproteobacteria/Enterobacteriales/Enterobacteriaceae/Salmonella/Salmonella enterica		525856364	525856694
S_enterica_Serovar_Tv_5_CFSAN001921	525839592 - 525839922	100	1e-179	331	bacteria/Proteobacteria/Gammaproteobacteria/Enterobacteriales/Enterobacteriaceae/Salmonella/Salmonella enterica		525839592	525839922
S_enterica_Bareilly_CFSAN000189	525948588 - 525948918	100	1e-179	331	bacteria/Proteobacteria/Gammaproteobacteria/Enterobacteriales/Enterobacteriaceae/Salmonella/Salmonella enterica		525948588	525948918
S_enterica_Heidelberg_41578	525815765 - 525816095	100	1e-179	331	bacteria/Proteobacteria/Gammaproteobacteria/Enterobacteriales/Enterobacteriaceae/Salmonella/Salmonella enterica		525815765	525816095
S_enterica_4_5_12_i_08_1736	526218894 - 526219224	100	1e-179	331	bacteria/Proteobacteria/Gammaproteobacteria/Enterobacteriales/Enterobacteriaceae/Salmonella/Salmonella enterica		526218894	526219224
S_liquefaciens_ATCC27592	525690922 - 525691254	75	8e-131	333	bacteria/Proteobacteria/Gammaproteobacteria/Enterobacteriales/Enterobacteriaceae		525690922	525691254
A_macleodii_Ionian_Sea_UM4b	522814921 - 522815286	33.58	8e-18	366	bacteria/Proteobacteria/Gammaproteobacteria/ Alteromonadales/Alteromonadaceae		522814921	522815286
A_macleodii_Ionian_Sea_UM7	522613406 - 522613771	33.58	8e-18	366	bacteria/Proteobacteria/Gammaproteobacteria/ Alteromonadales/Alteromonadaceae		522613406	522613771
A_macleodii_English_Channel_615	522651019 - 522651407	29.2	4e-15	389	bacteria/Proteobacteria/Gammaproteobacteria/ Alteromonadales/Alteromonadaceae		522651019	522651407
Enterobacter_R4_368	512651327 - 512651721	29.55	2e-13	395	bacteria/Proteobacteria/Gammaproteobacteria/Enterobacteriales/Enterobacteriaceae		512651327	512651721
S_laminariae_Harcht_Bsk1	510882413 - 510882763	32.88	5e-15	351	archaea/Euryarchaeota/Halobacteria/Natrialbales		510882413	510882763
S_enterica_Typhimurium_U288	482907036 - 482907366	100	1e-179	331	bacteria/Proteobacteria/Gammaproteobacteria/Enterobacteriales/Enterobacteriaceae/Salmonella/Salmonella enterica		482907036	482907366
E_aerogenes_EA1509E	444353398 - 444353728	73.77	7e-130	331	bacteria/Proteobacteria/Gammaproteobacteria/Enterobacteriales/Enterobacteriaceae		444353398	444353728
C_minutus_PCC6605	434385133 - 434385478	34.12	1e-41	346	bacteria/Cyanobacteria/Oscillatoriophycideae/Chroococcales		434385133	434385478
M_morganii_KT	455737266 - 455737652	29.82	1e-14	387	bacteria/Proteobacteria/Gammaproteobacteria/Enterobacteriales/Enterobacteriaceae		455737266	455737652
A_macleodii_AltDE1	410860806 - 410861192	33.58	1e-17	387	bacteria/Proteobacteria/Gammaproteobacteria/ Alteromonadales/Alteromonadaceae		410860806	410861192
P_carotovorum_PCC21	403059686 - 403060082	30.3	2e-14	397	bacteria/Proteobacteria/Gammaproteobacteria/Enterobacteriales/Enterobacteriaceae		403059686	403060082
M_hydrocarbonoclasticus_ATCC49840	387812799 - 387813198	29.86	3e-16	400	bacteria/Proteobacteria/Gammaproteobacteria/ Alteromonadales/Alteromonadaceae		387812799	387813198
S_enterica_Heidelberg_B182	386589796 - 386590126	100	1e-179	331	bacteria/Proteobacteria/Gammaproteobacteria/Enterobacteriales/Enterobacteriaceae/Salmonella/Salmonella enterica		386589796	386590126
E_coli_clone_D_i14	386637209 - 386637540	74.49	5e-128	332	bacteria/Proteobacteria/Gammaproteobacteria/Enterobacteriales/Enterobacteriaceae		386637209	386637540
E_coli_clone_D_i2	386632289 - 386632620	74.49	5e-128	332	bacteria/Proteobacteria/Gammaproteobacteria/Enterobacteriales/Enterobacteriaceae		386632289	386632620
H_walsbyi_C23	385802336 - 385802690	31.33	1e-15	355	archaea/Euryarchaeota/Halobacteria		385802336	385802690
E_coli_ABU83972	386642056 - 386642292	81.82	2e-78	237	bacteria/Proteobacteria/Gammaproteobacteria/Enterobacteriales/Enterobacteriaceae		386642056	386642292
S_enterica_Typhimurium_798	383499062 - 383499392	100	1e-179	331	bacteria/Proteobacteria/Gammaproteobacteria/Enterobacteriales/Enterobacteriaceae/Salmonella/Salmonella enterica		383499062	383499392
